# Supplementary material for: First report of a urinary Pseudomonas juntendi carrying blaNDM-1 and blaIMP-15 co-integrated into the chromosome via ICE-IS91 and integron-Tn402-like transposition modules
Source: Front Microbiol. 2026 Jan 29;17:1724958. doi: 10.3389/fmicb.2026.1724958 (PMC12894362; doi:10.3389/fmicb.2026.1724958)
Supplement: Supplementary file 6 [file Table_1.XLSX]

## Sheet: Sheet1
Gene_ID	Types	Start	End	Strand	Chrom	Gene_name	Protein_id	Length	GC contant(%)	Product	Note	EC anno	RefSeq
Chrom1_000001	CDS	1	1545	+	Chrom1	dnaA	pgaptmp_000001	1545	59.288	chromosomal replication initiator protein DnaA	GO:0003677@DNA binding; GO:0003688@DNA replication origin binding; GO:0005524@ATP binding; GO:0006270@DNA replication initiation; GO:0006275@regulation of DNA replication	.	WP_010951427.1
Chrom1_000002	CDS	1586	2689	+	Chrom1	dnaN	pgaptmp_000002	1104	58.696	DNA polymerase III subunit beta	GO:0009360@DNA polymerase III complex; GO:0003677@DNA binding; GO:0003887@DNA-directed DNA polymerase activity; GO:0006260@DNA replication	EC:2.7.7.7	NP_064722.1
Chrom1_000003	CDS	2705	3808	+	Chrom1	recF	pgaptmp_000003	1104	59.239	DNA replication/repair protein RecF	GO:0003697@single-stranded DNA binding; GO:0005524@ATP binding; GO:0006260@DNA replication; GO:0006281@DNA repair; GO:0006310@DNA recombination; GO:0009432@SOS response	.	WP_003253154.1
Chrom1_000004	CDS	3813	6233	+	Chrom1	gyrB	pgaptmp_000004	2421	56.96	DNA topoisomerase (ATP-hydrolyzing) subunit B	GO:0005694@chromosome; GO:0003677@DNA binding; GO:0003918@DNA topoisomerase type II (double strand cut, ATP-hydrolyzing) activity; GO:0005524@ATP binding; GO:0006265@DNA topological change	EC:5.6.2.2	WP_002551319.1
Chrom1_000005	CDS	6579	6980	-	Chrom1	.	pgaptmp_000005	402	63.433	RcnB family protein	GO:0042597@periplasmic space	.	WP_011953114.1
Chrom1_000006	CDS	7122	8414	-	Chrom1	.	pgaptmp_000006	1293	63.264	sigma-54 interaction domain-containing protein	GO:0005524@ATP binding; GO:0008134@transcription factor binding; GO:0006355@regulation of DNA-templated transcription	.	WP_009684680.1
Chrom1_000007	CDS	8636	9520	+	Chrom1	.	pgaptmp_000007	885	60.452	MBL fold metallo-hydrolase	.	.	WP_016712782.1
Chrom1_000008	CDS	9560	10831	+	Chrom1	.	pgaptmp_000008	1272	64.151	NAD(P)/FAD-dependent oxidoreductase	GO:0000166@nucleotide binding; GO:0016491@oxidoreductase activity	EC:1.-.-.-	WP_003253143.1
Chrom1_000009	CDS	10828	11646	+	Chrom1	.	pgaptmp_000009	819	66.667	sulfite exporter TauE/SafE family protein	GO:0016020@membrane; GO:0006810@transport	.	WP_009684683.1
Chrom1_000010	CDS	11635	12522	-	Chrom1	.	pgaptmp_000010	888	63.626	LysR family transcriptional regulator	GO:0003677@DNA binding; GO:0003700@DNA-binding transcription factor activity; GO:0006355@regulation of DNA-templated transcription	.	WP_003253138.1
Chrom1_000011	CDS	12699	14345	+	Chrom1	.	pgaptmp_000011	1647	64.238	GMC family oxidoreductase	GO:0016491@oxidoreductase activity; GO:0050660@flavin adenine dinucleotide binding	EC:1.-.-.-	WP_019750117.1
Chrom1_000012	CDS	14443	16062	+	Chrom1	.	pgaptmp_000012	1620	60.185	MFS transporter	GO:0016020@membrane; GO:0022857@transmembrane transporter activity; GO:0055085@transmembrane transport	.	WP_016712787.1
Chrom1_000013	CDS	16384	17169	-	Chrom1	.	pgaptmp_000013	786	62.468	lysophospholipid acyltransferase family protein	GO:0016746@acyltransferase activity; GO:0008654@phospholipid biosynthetic process	EC:2.3.1.-	WP_012269866.1
Chrom1_000014	CDS	17216	17743	-	Chrom1	gmhB	pgaptmp_000014	528	62.5	D-glycero-beta-D-manno-heptose 1,7-bisphosphate 7-phosphatase	GO:0016791@phosphatase activity; GO:0005975@carbohydrate metabolic process	EC:3.1.3.82	WP_019471030.1
Chrom1_000015	CDS	17747	19798	-	Chrom1	glyS	pgaptmp_000015	2052	64.62	glycine--tRNA ligase subunit beta	GO:0005737@cytoplasm; GO:0000166@nucleotide binding; GO:0004820@glycine-tRNA ligase activity; GO:0005524@ATP binding; GO:0006426@glycyl-tRNA aminoacylation	EC:6.1.1.14	NP_064728.1
Chrom1_000016	CDS	19795	20742	-	Chrom1	glyQ	pgaptmp_000016	948	61.498	glycine--tRNA ligase subunit alpha	GO:0005737@cytoplasm; GO:0000166@nucleotide binding; GO:0004820@glycine-tRNA ligase activity; GO:0005524@ATP binding; GO:0006426@glycyl-tRNA aminoacylation	EC:6.1.1.14	NP_064729.1
Chrom1_000017	CDS	20826	21377	+	Chrom1	.	pgaptmp_000017	552	61.594	DNA-3-methyladenine glycosylase I	GO:0008725@DNA-3-methyladenine glycosylase activity; GO:0006284@base-excision repair	EC:3.2.2.20	WP_003260004.1
Chrom1_000018	CDS	21419	22306	+	Chrom1	.	pgaptmp_000018	888	63.063	lysophospholipid acyltransferase	GO:0016740@transferase activity	EC:2.3.1.15	WP_014335795.1
Chrom1_000019	CDS	22721	23668	-	Chrom1	.	pgaptmp_000019	948	54.958	IS110 family transposase	GO:0003677@DNA binding; GO:0004803@transposase activity; GO:0006313@DNA transposition	.	WP_017703374.1
Chrom1_000020	CDS	23917	24225	-	Chrom1	.	pgaptmp_000020	309	62.46	tetratricopeptide repeat protein	.	.	WP_009682348.1
Chrom1_000021	CDS	24237	25610	-	Chrom1	trkA	pgaptmp_000021	1374	62.373	Trk system potassium transporter TrkA	GO:0005886@plasma membrane; GO:0015079@potassium ion transmembrane transporter activity; GO:0006813@potassium ion transport	.	NP_248706.1
Chrom1_000022	CDS	25635	26945	-	Chrom1	rsmB	pgaptmp_000022	1311	68.497	16S rRNA (cytosine(967)-C(5))-methyltransferase RsmB	GO:0003723@RNA binding; GO:0008649@rRNA methyltransferase activity; GO:0001510@RNA methylation; GO:0006355@regulation of DNA-templated transcription; GO:0006364@rRNA processing	EC:2.1.1.176	WP_003170720.1
Chrom1_000023	CDS	26942	27874	-	Chrom1	fmt	pgaptmp_000023	933	66.131	methionyl-tRNA formyltransferase	GO:0005737@cytoplasm; GO:0004479@methionyl-tRNA formyltransferase activity; GO:0071951@conversion of methionyl-tRNA to N-formyl-methionyl-tRNA	EC:2.1.2.9	WP_010951474.1
Chrom1_000024	CDS	27935	28441	-	Chrom1	def	pgaptmp_000024	507	61.538	peptide deformylase	GO:0042586@peptide deformylase activity; GO:0036211@protein modification process	EC:3.5.1.88	NP_248709.1
Chrom1_000025	CDS	28649	29746	+	Chrom1	dprA	pgaptmp_000025	1098	66.576	DNA-processing protein DprA	GO:0009294@DNA-mediated transformation	.	WP_003253109.1
Chrom1_000026	CDS	29788	30345	+	Chrom1	.	pgaptmp_000026	558	65.233	L-threonylcarbamoyladenylate synthase	GO:0000166@nucleotide binding; GO:0003725@double-stranded RNA binding; GO:0005524@ATP binding; GO:0061710@L-threonylcarbamoyladenylate synthase	EC:2.7.7.87	WP_010951476.1
Chrom1_000027	CDS	30621	31064	+	Chrom1	.	pgaptmp_000027	444	49.775	hypothetical protein	.	.	WP_005763400.1
Chrom1_000028	CDS	31545	31859	+	Chrom1	.	pgaptmp_000028	315	61.27	DUF3077 domain-containing protein	.	.	WP_009682338.1
Chrom1_000029	CDS	31987	32964	-	Chrom1	.	pgaptmp_000029	978	64.519	NADPH:quinone reductase	GO:0008270@zinc ion binding; GO:0016491@oxidoreductase activity	EC:1.6.5.5	WP_003187279.1
Chrom1_000030	CDS	33099	34010	+	Chrom1	hemF	pgaptmp_000030	912	65.57	oxygen-dependent coproporphyrinogen oxidase	GO:0004109@coproporphyrinogen oxidase activity; GO:0006779@porphyrin-containing compound biosynthetic process	EC:1.3.3.3	WP_011953125.1
Chrom1_000031	CDS	34036	34860	+	Chrom1	aroE	pgaptmp_000031	825	63.636	shikimate dehydrogenase	GO:0004764@shikimate 3-dehydrogenase (NADP+) activity; GO:0019632@shikimate metabolic process	EC:1.1.1.25	WP_003253098.1
Chrom1_000032	CDS	34960	36525	-	Chrom1	.	pgaptmp_000032	1566	64.368	SulP family inorganic anion transporter	GO:0016020@membrane; GO:0015103@inorganic anion transmembrane transporter activity	.	WP_014589223.1
Chrom1_000033	CDS	36670	37599	-	Chrom1	choX	pgaptmp_000033	930	59.57	choline ABC transporter substrate-binding protein	GO:0042597@periplasmic space; GO:0033265@choline binding; GO:0015871@choline transport	.	WP_016484231.1
Chrom1_000034	CDS	37612	39129	-	Chrom1	betC	pgaptmp_000034	1518	62.846	choline-sulfatase	GO:0008484@sulfuric ester hydrolase activity	EC:3.1.6.6	WP_017147851.1
Chrom1_000035	CDS	39238	40137	+	Chrom1	.	pgaptmp_000035	900	63.889	choline sulfate utilization transcriptional regulator	GO:0006355@regulation of DNA-templated transcription	.	WP_009682331.1
Chrom1_000036	CDS	40186	40518	+	Chrom1	.	pgaptmp_000036	333	62.462	DOPA 4,5-dioxygenase family protein	.	.	WP_013970278.1
Chrom1_000037	CDS	40972	41781	-	Chrom1	trpA	pgaptmp_000037	810	65.309	tryptophan synthase subunit alpha	GO:0004834@tryptophan synthase activity; GO:0000162@L-tryptophan biosynthetic process	EC:4.2.1.20	WP_004575269.1
Chrom1_000038	CDS	41778	42995	-	Chrom1	trpB	pgaptmp_000038	1218	64.614	tryptophan synthase subunit beta	GO:0004834@tryptophan synthase activity; GO:0000162@L-tryptophan biosynthetic process	EC:4.2.1.20	WP_011531493.1
Chrom1_000039	CDS	43104	44000	+	Chrom1	.	pgaptmp_000039	897	66.109	LysR family transcriptional regulator	.	.	WP_003253079.1
Chrom1_000040	CDS	43997	44320	-	Chrom1	.	pgaptmp_000040	324	58.951	DUF883 family protein	GO:0005886@plasma membrane; GO:0043022@ribosome binding	.	WP_004575266.1
Chrom1_000041	CDS	44471	44686	+	Chrom1	.	pgaptmp_000041	216	56.481	dodecin	GO:0000166@nucleotide binding	.	NP_248728.1
Chrom1_000042	CDS	44788	45009	+	Chrom1	.	pgaptmp_000042	222	63.063	DUF1161 domain-containing protein	.	.	WP_016712812.1
Chrom1_000043	CDS	45047	46051	-	Chrom1	.	pgaptmp_000043	1005	62.587	LLM class flavin-dependent oxidoreductase	GO:0010181@FMN binding; GO:0016491@oxidoreductase activity	EC:1.-.-.-	WP_019750126.1
Chrom1_000044	CDS	46203	46628	+	Chrom1	.	pgaptmp_000044	426	61.268	OsmC family protein	GO:0005829@cytosol; GO:0004601@peroxidase activity; GO:0051920@peroxiredoxin activity; GO:0006972@hyperosmotic response; GO:0006979@response to oxidative stress; GO:0033194@response to hydroperoxide	.	WP_003253070.1
Chrom1_000045	CDS	46703	46936	+	Chrom1	.	pgaptmp_000045	234	59.829	DUF1161 domain-containing protein	.	.	WP_012269896.1
Chrom1_000046	CDS	47093	47506	-	Chrom1	.	pgaptmp_000046	414	61.836	hypothetical protein	.	.	WP_011953134.1
Chrom1_000047	CDS	47561	47974	-	Chrom1	.	pgaptmp_000047	414	61.111	hypothetical protein	.	.	WP_020191562.1
Chrom1_000048	CDS	48059	49132	+	Chrom1	.	pgaptmp_000048	1074	64.711	aminopeptidase	.	EC:3.4.11.-	WP_019750127.1
Chrom1_000049	CDS	49548	50198	-	Chrom1	.	pgaptmp_000049	651	61.137	HAD family hydrolase	.	.	WP_004575264.1
Chrom1_000050	CDS	50223	50771	-	Chrom1	.	pgaptmp_000050	549	62.659	gamma carbonic anhydrase family protein	GO:0046872@metal ion binding	EC:4.2.1.-	WP_014589236.1
Chrom1_000051	CDS	50838	52925	+	Chrom1	prlC	pgaptmp_000051	2088	63.841	oligopeptidase A	GO:0004222@metalloendopeptidase activity; GO:0006508@proteolysis	EC:3.4.24.70	WP_020301416.1
Chrom1_000052	CDS	52922	53203	+	Chrom1	.	pgaptmp_000052	282	57.801	YheV family putative zinc ribbon protein	.	.	WP_019098084.1
Chrom1_000053	CDS	53340	53591	-	Chrom1	.	pgaptmp_000053	252	60.714	hypothetical protein	.	.	.
Chrom1_000054	CDS	53791	54636	+	Chrom1	.	pgaptmp_000054	846	64.421	M3 family metallopeptidase	GO:0004222@metalloendopeptidase activity; GO:0006508@proteolysis	.	HMM:NF013591.6
Chrom1_000055	CDS	54699	55748	+	Chrom1	.	pgaptmp_000055	1050	64.19	PA0069 family radical SAM protein	GO:0003824@catalytic activity; GO:0051536@iron-sulfur cluster binding	.	WP_009683613.1
Chrom1_000056	CDS	56042	56761	+	Chrom1	.	pgaptmp_000056	720	60.417	carbonic anhydrase	GO:0004089@carbonate dehydratase activity; GO:0008270@zinc ion binding	EC:4.2.1.1	WP_008092112.1
Chrom1_000057	CDS	56952	58487	+	Chrom1	.	pgaptmp_000057	1536	64.128	SulP family inorganic anion transporter	GO:0016020@membrane; GO:0015103@inorganic anion transmembrane transporter activity	.	WP_009683611.1
Chrom1_000058	CDS	58558	59199	-	Chrom1	.	pgaptmp_000058	642	60.125	hypothetical protein	.	.	WP_012269907.1
Chrom1_000059	CDS	59569	60696	+	Chrom1	coxB	pgaptmp_000059	1128	62.145	cytochrome c oxidase subunit II	GO:0016020@membrane; GO:0004129@cytochrome-c oxidase activity	EC:7.1.1.9	WP_003253039.1
Chrom1_000060	CDS	60740	62329	+	Chrom1	ctaD	pgaptmp_000060	1590	61.069	cytochrome c oxidase subunit I	GO:0004129@cytochrome-c oxidase activity; GO:0015990@electron transport coupled proton transport	EC:7.1.1.9	NP_248796.1
Chrom1_000061	CDS	62340	62906	+	Chrom1	.	pgaptmp_000061	567	63.668	cytochrome c oxidase assembly protein	.	.	WP_014589243.1
Chrom1_000062	CDS	62923	63810	+	Chrom1	.	pgaptmp_000062	888	60.923	cytochrome c oxidase subunit 3	GO:0004129@cytochrome-c oxidase activity; GO:0009055@electron transfer activity; GO:0009060@aerobic respiration; GO:0019646@aerobic electron transport chain	EC:7.1.1.9	NP_248798.1
Chrom1_000063	CDS	63910	64113	-	Chrom1	.	pgaptmp_000063	204	59.314	twin transmembrane helix small protein	.	.	WP_008092098.1
Chrom1_000064	CDS	64165	64902	+	Chrom1	.	pgaptmp_000064	738	66.531	SURF1 family protein	GO:0016020@membrane; GO:0033617@mitochondrial cytochrome c oxidase assembly	.	WP_003253028.1
Chrom1_000065	CDS	64871	65452	+	Chrom1	.	pgaptmp_000065	582	66.495	hypothetical protein	.	.	WP_003253026.1
Chrom1_000066	CDS	65462	66541	+	Chrom1	.	pgaptmp_000066	1080	65.463	COX15/CtaA family protein	GO:0016491@oxidoreductase activity; GO:0020037@heme binding; GO:0046872@metal ion binding; GO:0006783@heme biosynthetic process; GO:0017004@cytochrome complex assembly	EC:1.17.99.9	WP_004575260.1
Chrom1_000067	CDS	66526	67419	+	Chrom1	cyoE	pgaptmp_000067	894	64.318	heme o synthase	GO:0016020@membrane; GO:0008495@protoheme IX farnesyltransferase activity; GO:0006783@heme biosynthetic process	EC:2.5.1.141	WP_011531519.1
Chrom1_000068	CDS	67416	68048	+	Chrom1	.	pgaptmp_000068	633	60.348	SCO family protein	GO:0046872@metal ion binding	.	WP_009683600.1
Chrom1_000069	CDS	68106	68879	-	Chrom1	.	pgaptmp_000069	774	59.302	MetQ/NlpA family ABC transporter substrate-binding protein	GO:0005886@plasma membrane; GO:0042626@ATPase-coupled transmembrane transporter activity; GO:0140359@ABC-type transporter activity	.	NP_254192.1
Chrom1_000070	CDS	68944	69615	-	Chrom1	.	pgaptmp_000070	672	62.054	methionine ABC transporter permease	GO:0033232@ABC-type D-methionine transporter activity; GO:0042626@ATPase-coupled transmembrane transporter activity; GO:0048473@D-methionine transmembrane transport	EC:7.4.2.11	WP_019472428.1
Chrom1_000071	CDS	69615	70622	-	Chrom1	.	pgaptmp_000071	1008	63.194	methionine ABC transporter ATP-binding protein	GO:0005524@ATP binding; GO:0016887@ATP hydrolysis activity; GO:0033232@ABC-type D-methionine transporter activity; GO:0042626@ATPase-coupled transmembrane transporter activity; GO:0048473@D-methionine transmembrane transport	EC:7.4.2.11	NP_254190.1
Chrom1_000072	CDS	70672	72984	+	Chrom1	katE	pgaptmp_000072	2313	61.608	catalase HPII	GO:0004096@catalase activity; GO:0020037@heme binding; GO:0006979@response to oxidative stress	.	HMM:NF008422.0
Chrom1_000073	CDS	73138	73845	-	Chrom1	.	pgaptmp_000073	708	65.113	PA5502 family lipoprotein	.	.	WP_003256959.1
Chrom1_000074	CDS	73972	74754	-	Chrom1	znuB	pgaptmp_000074	783	66.411	zinc ABC transporter permease subunit ZnuB	GO:0042626@ATPase-coupled transmembrane transporter activity; GO:0055085@transmembrane transport	EC:7.2.2.-	WP_011531525.1
Chrom1_000075	CDS	74747	75520	-	Chrom1	znuC	pgaptmp_000075	774	65.116	zinc ABC transporter ATP-binding protein ZnuC	GO:0005524@ATP binding; GO:0015633@ABC-type zinc transporter activity; GO:0006829@zinc ion transport	EC:7.2.2.-	NP_254187.1
Chrom1_000076	CDS	75517	76002	-	Chrom1	zur	pgaptmp_000076	486	65.844	zinc uptake transcriptional repressor Zur	.	.	WP_003253002.1
Chrom1_000077	CDS	76021	76977	+	Chrom1	.	pgaptmp_000077	957	62.8	zinc ABC transporter substrate-binding protein	GO:0046872@metal ion binding; GO:0030001@metal ion transport	.	WP_016484272.1
Chrom1_000078	CDS	77043	77993	-	Chrom1	.	pgaptmp_000078	951	65.089	homoserine kinase	GO:0004413@homoserine kinase activity; GO:0009088@threonine biosynthetic process	EC:2.7.1.39	WP_008002196.1
Chrom1_000079	CDS	78063	78350	-	Chrom1	.	pgaptmp_000079	288	57.986	DUF2782 domain-containing protein	.	.	NP_254181.1
Chrom1_000080	CDS	78426	81173	+	Chrom1	polA	pgaptmp_000080	2748	64.447	DNA polymerase I	GO:0003676@nucleic acid binding; GO:0003677@DNA binding; GO:0003887@DNA-directed DNA polymerase activity; GO:0008408@3'-5' exonuclease activity; GO:0006261@DNA-templated DNA replication	EC:2.7.7.7	NP_254180.1
Chrom1_000081	CDS	81509	82141	-	Chrom1	yihA	pgaptmp_000081	633	61.611	ribosome biogenesis GTP-binding protein YihA/YsxC	GO:0005737@cytoplasm; GO:0003924@GTPase activity; GO:0005525@GTP binding; GO:0043022@ribosome binding; GO:0042254@ribosome biogenesis	.	WP_019472437.1
Chrom1_000082	CDS	82335	82637	+	Chrom1	.	pgaptmp_000082	303	59.736	c-type cytochrome	GO:0009055@electron transfer activity; GO:0020037@heme binding; GO:0046872@metal ion binding	.	WP_016712845.1
Chrom1_000083	CDS	82669	83286	+	Chrom1	.	pgaptmp_000083	618	62.46	c-type cytochrome	GO:0009055@electron transfer activity; GO:0020037@heme binding; GO:0046872@metal ion binding	.	NP_254177.1
Chrom1_000084	CDS	83491	84126	+	Chrom1	dsbA	pgaptmp_000084	636	59.591	thiol:disulfide interchange protein DsbA	.	.	WP_010951523.1
Chrom1_000085	CDS	84139	84993	+	Chrom1	.	pgaptmp_000085	855	64.094	endonuclease/exonuclease/phosphatase family protein	GO:0003824@catalytic activity	.	WP_003252985.1
Chrom1_000086	CDS	85091	87028	+	Chrom1	.	pgaptmp_000086	1938	64.603	GGDEF domain-containing protein	GO:0005886@plasma membrane; GO:0005525@GTP binding; GO:0046872@metal ion binding; GO:0052621@diguanylate cyclase activity	EC:2.7.7.65	WP_019437391.1
Chrom1_000087	CDS	87109	87897	+	Chrom1	.	pgaptmp_000087	789	60.837	N-acetylmuramoyl-L-alanine amidase	GO:0008270@zinc ion binding; GO:0008745@N-acetylmuramoyl-L-alanine amidase activity; GO:0042834@peptidoglycan binding; GO:0046872@metal ion binding; GO:0071555@cell wall organization	EC:3.5.1.28	WP_014861523.1
Chrom1_000088	CDS	88034	89635	+	Chrom1	.	pgaptmp_000088	1602	64.045	EAL domain-containing protein	GO:0005886@plasma membrane; GO:0071111@cyclic-guanylate-specific phosphodiesterase activity; GO:0007165@signal transduction	EC:3.1.4.52	WP_009683580.1
Chrom1_000089	CDS	89650	91431	-	Chrom1	.	pgaptmp_000089	1782	64.198	KinB sensor domain-containing domain	.	.	WP_003252975.1
Chrom1_000090	CDS	91428	92774	-	Chrom1	algB	pgaptmp_000090	1347	63.994	sigma-54-dependent response regulator transcription factor AlgB	.	.	WP_019409264.1
Chrom1_000091	CDS	92985	93806	+	Chrom1	.	pgaptmp_000091	822	63.139	BON domain-containing protein	GO:0008289@lipid binding	.	WP_016712854.1
Chrom1_000092	CDS	93981	94271	+	Chrom1	.	pgaptmp_000092	291	62.543	hypothetical protein	.	.	WP_014589264.1
Chrom1_000093	CDS	94313	94474	+	Chrom1	.	pgaptmp_000093	162	54.321	DUF1328 domain-containing protein	.	.	NP_254169.1
Chrom1_000094	CDS	94477	94947	+	Chrom1	.	pgaptmp_000094	471	61.359	inhibitor of vertebrate lysozyme family protein	.	.	WP_012316844.1
Chrom1_000095	CDS	95694	97022	+	Chrom1	gltP	pgaptmp_000095	1329	58.841	glutamate/aspartate:proton symporter GltP	GO:0016020@membrane; GO:0015293@symporter activity; GO:0006835@dicarboxylic acid transport	.	WP_012316843.1
Chrom1_000096	CDS	97155	98384	+	Chrom1	.	pgaptmp_000096	1230	62.683	nucleoside recognition domain-containing protein	.	.	NP_254165.1
Chrom1_000097	CDS	98422	99039	-	Chrom1	.	pgaptmp_000097	618	66.343	ABC-type transport auxiliary lipoprotein family protein	.	.	WP_009683572.1
Chrom1_000098	CDS	99036	99974	-	Chrom1	.	pgaptmp_000098	939	62.407	MlaD family protein	GO:0015914@phospholipid transport	.	WP_003252951.1
Chrom1_000099	CDS	99978	100769	-	Chrom1	.	pgaptmp_000099	792	65.404	ABC transporter ATP-binding protein	GO:0005524@ATP binding; GO:0016887@ATP hydrolysis activity; GO:0042626@ATPase-coupled transmembrane transporter activity; GO:0140359@ABC-type transporter activity	.	WP_008092049.1
Chrom1_000100	CDS	100766	101899	-	Chrom1	.	pgaptmp_000100	1134	64.903	ABC transporter permease	GO:0042626@ATPase-coupled transmembrane transporter activity; GO:0140359@ABC-type transporter activity	.	WP_008092048.1
Chrom1_000101	CDS	101993	103015	-	Chrom1	.	pgaptmp_000101	1023	63.05	DUF5924 family protein	.	.	WP_009683568.1
Chrom1_000102	CDS	103171	104577	-	Chrom1	.	pgaptmp_000102	1407	63.539	M16 family metallopeptidase	GO:0008237@metallopeptidase activity; GO:0046872@metal ion binding	.	WP_010951538.1
Chrom1_000103	pseudo	104598	106255	-	Chrom1	.	.	1658	63.872	Na/Pi cotransporter family protein	Pseudo Reason:frameshifted	.	WP_009683566.1
Chrom1_000104	CDS	106501	107271	-	Chrom1	.	pgaptmp_000104	771	58.755	TerC family protein	GO:0005886@plasma membrane; GO:0016020@membrane	.	WP_008045761.1
Chrom1_000105	CDS	107341	108648	-	Chrom1	.	pgaptmp_000105	1308	61.85	CitMHS family transporter	GO:0016020@membrane; GO:0046942@carboxylic acid transport; GO:1905039@carboxylic acid transmembrane transport	.	WP_008084326.1
Chrom1_000106	CDS	108915	109316	+	Chrom1	.	pgaptmp_000106	402	63.93	GFA family protein	GO:0016846@carbon-sulfur lyase activity; GO:0046872@metal ion binding	.	WP_011953166.1
Chrom1_000107	CDS	109399	111354	-	Chrom1	.	pgaptmp_000107	1956	64.519	DUF4105 domain-containing protein	.	.	WP_014589276.1
Chrom1_000108	CDS	111351	111671	-	Chrom1	.	pgaptmp_000108	321	64.798	DUF2388 domain-containing protein	.	.	WP_019694505.1
Chrom1_000109	CDS	111709	112002	-	Chrom1	.	pgaptmp_000109	294	60.204	DUF2388 domain-containing protein	.	.	WP_020192356.1
Chrom1_000110	CDS	112089	112406	-	Chrom1	.	pgaptmp_000110	318	60.377	DUF2388 domain-containing protein	.	.	WP_016497445.1
Chrom1_000111	CDS	112708	112923	-	Chrom1	.	pgaptmp_000111	216	62.037	DUF1127 domain-containing protein	.	.	WP_019826986.1
Chrom1_000112	CDS	113254	114747	-	Chrom1	.	pgaptmp_000112	1494	60.04	acetyl-CoA hydrolase/transferase family protein	.	.	WP_003256967.1
Chrom1_000113	CDS	114932	116383	-	Chrom1	.	pgaptmp_000113	1452	60.124	NAD(P)(+) transhydrogenase (Re/Si-specific) subunit beta	GO:0016020@membrane; GO:0008750@proton-translocating NAD(P)+ transhydrogenase activity; GO:0050661@NADP binding	EC:7.1.1.1	NP_248887.1
Chrom1_000114	CDS	116386	116700	-	Chrom1	.	pgaptmp_000114	315	59.683	NAD(P) transhydrogenase subunit alpha	.	.	WP_003252914.1
Chrom1_000115	CDS	116712	117833	-	Chrom1	.	pgaptmp_000115	1122	65.865	Re/Si-specific NAD(P)(+) transhydrogenase subunit alpha	GO:1902600@proton transmembrane transport	EC:7.1.1.1	NP_248885.1
Chrom1_000116	CDS	118242	119156	-	Chrom1	.	pgaptmp_000116	915	61.421	LysR family transcriptional regulator	GO:0003677@DNA binding; GO:0003700@DNA-binding transcription factor activity; GO:0006355@regulation of DNA-templated transcription	.	WP_009683555.1
Chrom1_000117	CDS	119320	120501	+	Chrom1	.	pgaptmp_000117	1182	59.222	acyl-CoA dehydrogenase	.	.	NP_249138.1
Chrom1_000118	CDS	120516	121736	+	Chrom1	.	pgaptmp_000118	1221	63.391	CaiB/BaiF CoA transferase family protein	GO:0003824@catalytic activity	.	WP_003252904.1
Chrom1_000119	rRNA	122305	123841	+	Chrom1	.	.	1537	53.741	16S ribosomal RNA	.	.	Rfam:15.0:RF00177
Chrom1_000120	rRNA	124123	127015	+	Chrom1	.	.	2893	51.953	23S ribosomal RNA	.	.	Rfam:15.0:RF02541
Chrom1_000121	rRNA	127150	127265	+	Chrom1	rrf	.	116	52.586	5S ribosomal RNA	.	.	Rfam:15.0:RF00001
Chrom1_000122	rRNA	127710	129246	+	Chrom1	.	.	1537	53.741	16S ribosomal RNA	.	.	Rfam:15.0:RF00177
Chrom1_000123	tRNA	129332	129408	+	Chrom1	.	.	77	54.545	tRNA-Ile	.	.	.
Chrom1_000124	tRNA	129433	129508	+	Chrom1	.	.	76	67.105	tRNA-Ala	.	.	.
Chrom1_000125	rRNA	129758	132650	+	Chrom1	.	.	2893	51.918	23S ribosomal RNA	.	.	Rfam:15.0:RF02541
Chrom1_000126	rRNA	132785	132900	+	Chrom1	rrf	.	116	51.724	5S ribosomal RNA	.	.	Rfam:15.0:RF00001
Chrom1_000127	rRNA	133010	133125	+	Chrom1	rrf	.	116	52.586	5S ribosomal RNA	.	.	Rfam:15.0:RF00001
Chrom1_000128	CDS	133223	135709	-	Chrom1	.	pgaptmp_000128	2487	58.705	TonB-dependent siderophore receptor	GO:0015267@channel activity; GO:0015343@siderophore-iron transmembrane transporter activity; GO:0046872@metal ion binding; GO:0055085@transmembrane transport	.	WP_012269964.1
Chrom1_000129	CDS	135832	136800	-	Chrom1	.	pgaptmp_000129	969	64.706	FecR domain-containing protein	.	.	WP_013970352.1
Chrom1_000130	CDS	136805	137308	-	Chrom1	.	pgaptmp_000130	504	61.706	sigma-70 family RNA polymerase sigma factor	GO:0003700@DNA-binding transcription factor activity; GO:0016987@sigma factor activity; GO:0006352@DNA-templated transcription initiation; GO:0006355@regulation of DNA-templated transcription	.	WP_019471024.1
Chrom1_000131	CDS	137416	138105	-	Chrom1	.	pgaptmp_000131	690	60.29	GntR family transcriptional regulator	GO:0003677@DNA binding; GO:0003700@DNA-binding transcription factor activity	.	WP_019437304.1
Chrom1_000132	CDS	138310	139071	+	Chrom1	lapG	pgaptmp_000132	762	59.974	cysteine protease LapG	.	.	WP_003259712.1
Chrom1_000133	CDS	139082	141028	+	Chrom1	lapD	pgaptmp_000133	1947	63.996	cyclic di-GMP receptor LapD	GO:0007165@signal transduction	.	WP_003256007.1
Chrom1_000134	CDS	141129	142505	-	Chrom1	.	pgaptmp_000134	1377	60.93	HlyD family type I secretion periplasmic adaptor subunit	GO:0016020@membrane; GO:0015031@protein transport; GO:0030253@protein secretion by the type I secretion system	.	WP_004577155.1
Chrom1_000135	CDS	142495	144651	-	Chrom1	.	pgaptmp_000135	2157	62.448	type I secretion system permease/ATPase	GO:0030256@type I protein secretion system complex; GO:0005524@ATP binding; GO:0016887@ATP hydrolysis activity; GO:0034040@ATPase-coupled lipid transmembrane transporter activity; GO:0140359@ABC-type transporter activity; GO:0030253@protein secretion by the type I secretion system	.	WP_010464926.1
Chrom1_000136	CDS	145608	168254	+	Chrom1	.	pgaptmp_000136	22647	59.615	retention module-containing protein	.	.	WP_010951556.1
Chrom1_000137	CDS	168467	168808	+	Chrom1	.	pgaptmp_000137	342	55.556	tryptophan synthase subunit beta	.	.	WP_016484321.1
Chrom1_000138	CDS	168832	169392	-	Chrom1	.	pgaptmp_000138	561	65.062	WYL domain-containing protein	.	.	WP_019097414.1
Chrom1_000139	CDS	169600	170394	+	Chrom1	.	pgaptmp_000139	795	64.151	tetratricopeptide repeat protein	GO:0005515@protein binding	.	WP_012269983.1
Chrom1_000140	CDS	170605	171057	+	Chrom1	.	pgaptmp_000140	453	67.77	MarR family winged helix-turn-helix transcriptional regulator	GO:0003700@DNA-binding transcription factor activity; GO:0006355@regulation of DNA-templated transcription	.	WP_003255908.1
Chrom1_000141	CDS	171054	173141	+	Chrom1	.	pgaptmp_000141	2088	65.996	FUSC family protein	GO:0005886@plasma membrane; GO:0022857@transmembrane transporter activity; GO:0055085@transmembrane transport	.	WP_010951564.1
Chrom1_000142	CDS	173138	173350	+	Chrom1	.	pgaptmp_000142	213	59.155	DUF1656 domain-containing protein	GO:0016020@membrane	.	WP_003255905.1
Chrom1_000143	CDS	173347	174222	+	Chrom1	.	pgaptmp_000143	876	65.525	efflux RND transporter periplasmic adaptor subunit	GO:0016020@membrane; GO:0005215@transporter activity; GO:0006810@transport	.	WP_014755000.1
Chrom1_000144	CDS	174219	175637	+	Chrom1	.	pgaptmp_000144	1419	64.271	efflux transporter outer membrane subunit	GO:0009279@cell outer membrane; GO:0015288@porin activity; GO:0006810@transport	.	WP_015268531.1
Chrom1_000145	CDS	175867	176814	+	Chrom1	.	pgaptmp_000145	948	55.274	IS110 family transposase	GO:0003677@DNA binding; GO:0004803@transposase activity; GO:0006313@DNA transposition	.	WP_017703374.1
Chrom1_000146	CDS	177221	177676	-	Chrom1	.	pgaptmp_000146	456	60.307	REP-associated tyrosine transposase	.	.	WP_009682188.1
Chrom1_000147	CDS	177895	179838	+	Chrom1	.	pgaptmp_000147	1944	65.072	FTR1 family protein	GO:0016020@membrane; GO:0033573@high-affinity iron permease complex; GO:0005381@iron ion transmembrane transporter activity; GO:0034755@iron ion transmembrane transport	.	WP_004576402.1
Chrom1_000148	CDS	179994	180239	-	Chrom1	.	pgaptmp_000148	246	58.13	TIGR02647 family protein	.	.	WP_003255900.1
Chrom1_000149	CDS	180309	180608	-	Chrom1	.	pgaptmp_000149	300	58	hypothetical protein	.	.	WP_011953185.1
Chrom1_000150	CDS	180758	181420	+	Chrom1	.	pgaptmp_000150	663	59.729	glutathione S-transferase	.	.	WP_009682192.1
Chrom1_000151	CDS	181510	182904	-	Chrom1	argH	pgaptmp_000151	1395	63.728	argininosuccinate lyase	GO:0004056@argininosuccinate lyase activity; GO:0042450@L-arginine biosynthetic process via ornithine	EC:4.3.2.1	NP_253950.1
Chrom1_000152	CDS	183201	183944	+	Chrom1	.	pgaptmp_000152	744	62.903	LytR/AlgR family response regulator transcription factor	GO:0000156@phosphorelay response regulator activity; GO:0003677@DNA binding; GO:0000160@phosphorelay signal transduction system	.	NP_253948.1
Chrom1_000153	CDS	184108	185049	+	Chrom1	hemC	pgaptmp_000153	942	66.561	hydroxymethylbilane synthase	GO:0004418@hydroxymethylbilane synthase activity; GO:0033014@tetrapyrrole biosynthetic process	EC:2.5.1.61	NP_253947.1
Chrom1_000154	CDS	185046	185813	+	Chrom1	.	pgaptmp_000154	768	65.885	uroporphyrinogen-III synthase	GO:0004852@uroporphyrinogen-III synthase activity; GO:0006780@uroporphyrinogen III biosynthetic process	EC:4.2.1.75	WP_016714406.1
Chrom1_000155	CDS	185859	186959	+	Chrom1	.	pgaptmp_000155	1101	65.94	uroporphyrinogen-III C-methyltransferase	.	EC:2.1.1.107	WP_015268542.1
Chrom1_000156	CDS	186956	188194	+	Chrom1	.	pgaptmp_000156	1239	66.505	heme biosynthesis HemY N-terminal domain-containing protein	.	.	WP_003255891.1
Chrom1_000157	CDS	188416	188922	+	Chrom1	.	pgaptmp_000157	507	66.864	disulfide bond formation protein B	.	.	WP_014589300.1
Chrom1_000158	CDS	189153	189623	+	Chrom1	.	pgaptmp_000158	471	57.325	Rsd/AlgQ family anti-sigma factor	.	.	WP_003255887.1
Chrom1_000159	CDS	189633	190271	-	Chrom1	.	pgaptmp_000159	639	62.128	FKBP-type peptidyl-prolyl cis-trans isomerase	GO:0003755@peptidyl-prolyl cis-trans isomerase activity	EC:5.2.1.8	WP_003255886.1
Chrom1_000160	CDS	190542	191501	+	Chrom1	.	pgaptmp_000160	960	63.438	AlgP family protein	.	.	WP_012270001.1
Chrom1_000161	CDS	191477	191959	-	Chrom1	.	pgaptmp_000161	483	66.253	TIGR02444 family protein	.	.	WP_009682207.1
Chrom1_000162	CDS	192010	193920	+	Chrom1	.	pgaptmp_000162	1911	65.254	ATP-binding cassette domain-containing protein	GO:0005524@ATP binding	.	WP_002551364.1
Chrom1_000163	CDS	193920	194507	+	Chrom1	.	pgaptmp_000163	588	65.476	mechanosensitive ion channel domain-containing protein	GO:0016020@membrane; GO:0055085@transmembrane transport	.	WP_019750173.1
Chrom1_000164	CDS	194611	195243	+	Chrom1	.	pgaptmp_000164	633	62.085	LysE family transporter	GO:0016020@membrane; GO:0006865@amino acid transport	.	WP_003255879.1
Chrom1_000165	CDS	195424	195666	+	Chrom1	.	pgaptmp_000165	243	52.263	DUF2789 domain-containing protein	.	.	WP_012312217.1
Chrom1_000166	CDS	195736	196374	+	Chrom1	.	pgaptmp_000166	639	62.128	NADH:ubiquinone oxidoreductase subunit N	.	.	WP_012312218.1
Chrom1_000167	CDS	196381	196818	-	Chrom1	.	pgaptmp_000167	438	59.361	CBS domain-containing protein	.	.	WP_015268557.1
Chrom1_000168	CDS	197039	198769	-	Chrom1	.	pgaptmp_000168	1731	61.121	dipeptidase	GO:0008270@zinc ion binding; GO:0016805@dipeptidase activity	EC:3.4.13.-	WP_003255868.1
Chrom1_000169	tRNA	198931	199007	-	Chrom1	.	.	77	63.636	tRNA-Arg	.	.	.
Chrom1_000170	CDS	199323	200765	+	Chrom1	gabD	pgaptmp_000170	1443	61.816	NADP-dependent succinate-semialdehyde dehydrogenase	GO:0009013@succinate-semialdehyde dehydrogenase [NAD(P)+] activity; GO:0009450@gamma-aminobutyric acid catabolic process	.	WP_016705020.1
Chrom1_000171	CDS	200948	202225	+	Chrom1	gabT	pgaptmp_000171	1278	62.911	4-aminobutyrate--2-oxoglutarate transaminase	GO:0030170@pyridoxal phosphate binding; GO:0009448@gamma-aminobutyric acid metabolic process	EC:2.6.1.19	NP_248957.1
Chrom1_000172	CDS	202361	203623	+	Chrom1	.	pgaptmp_000172	1263	65.321	HDOD domain-containing protein	.	.	WP_009682218.1
Chrom1_000173	CDS	203645	204673	-	Chrom1	.	pgaptmp_000173	1029	62.002	GGDEF domain-containing protein	GO:0005886@plasma membrane; GO:0005525@GTP binding; GO:0046872@metal ion binding; GO:0052621@diguanylate cyclase activity	EC:2.7.7.65	WP_016497527.1
Chrom1_000174	CDS	204773	205957	-	Chrom1	desA	pgaptmp_000174	1185	62.785	delta-9 fatty acid desaturase DesA	.	.	WP_197094823.1
Chrom1_000175	CDS	206104	207999	+	Chrom1	dibA	pgaptmp_000175	1896	64.293	phosphodiesterase DibA	.	.	WP_011953200.1
Chrom1_000176	CDS	208031	208675	-	Chrom1	.	pgaptmp_000176	645	62.946	methionine ABC transporter permease	GO:0033232@ABC-type D-methionine transporter activity; GO:0042626@ATPase-coupled transmembrane transporter activity; GO:0048473@D-methionine transmembrane transport	EC:7.4.2.11	WP_017736886.1
Chrom1_000177	CDS	208665	209774	-	Chrom1	.	pgaptmp_000177	1110	65.586	methionine ABC transporter ATP-binding protein	GO:0005524@ATP binding; GO:0016887@ATP hydrolysis activity; GO:0033232@ABC-type D-methionine transporter activity; GO:0042626@ATPase-coupled transmembrane transporter activity; GO:0048473@D-methionine transmembrane transport	EC:7.4.2.11	WP_014861477.1
Chrom1_000178	CDS	209776	210576	-	Chrom1	.	pgaptmp_000178	801	60.674	MetQ/NlpA family ABC transporter substrate-binding protein	GO:0005886@plasma membrane; GO:0042626@ATPase-coupled transmembrane transporter activity; GO:0140359@ABC-type transporter activity	.	WP_012316747.1
Chrom1_000179	CDS	210569	211966	-	Chrom1	.	pgaptmp_000179	1398	65.236	LLM class flavin-dependent oxidoreductase	GO:0010181@FMN binding; GO:0016491@oxidoreductase activity	EC:1.-.-.-	WP_010951604.1
Chrom1_000180	CDS	211966	213147	-	Chrom1	.	pgaptmp_000180	1182	66.667	SfnB family sulfur acquisition oxidoreductase	GO:0016491@oxidoreductase activity; GO:0006790@sulfur compound metabolic process	EC:1.-.-.-	WP_004576379.1
Chrom1_000181	CDS	213298	214539	-	Chrom1	.	pgaptmp_000181	1242	65.62	SfnB family sulfur acquisition oxidoreductase	GO:0016491@oxidoreductase activity; GO:0006790@sulfur compound metabolic process	EC:1.-.-.-	WP_014861473.1
Chrom1_000182	CDS	214840	215598	-	Chrom1	tcyN	pgaptmp_000182	759	63.373	L-cystine ABC transporter ATP-binding protein TcyN	GO:0005524@ATP binding; GO:0015424@ABC-type amino acid transporter activity; GO:0003333@amino acid transmembrane transport	EC:7.4.2.-	WP_019096908.1
Chrom1_000183	CDS	215601	216269	-	Chrom1	tcyL	pgaptmp_000183	669	62.182	cystine ABC transporter permease	.	EC:7.4.2.-	WP_016714445.1
Chrom1_000184	CDS	216266	217060	-	Chrom1	tcyJ	pgaptmp_000184	795	58.113	cystine ABC transporter substrate-binding protein	GO:0016020@membrane; GO:0015276@ligand-gated monoatomic ion channel activity	.	WP_003257420.1
Chrom1_000185	CDS	217368	218300	+	Chrom1	epsC	pgaptmp_000185	933	65.38	serine O-acetyltransferase EpsC	GO:0009001@serine O-acetyltransferase activity; GO:0006535@cysteine biosynthetic process from serine	.	WP_012270034.1
Chrom1_000186	CDS	218630	220591	+	Chrom1	betT	pgaptmp_000186	1962	62.385	choline transporter BetT	.	.	NP_252622.1
Chrom1_000187	CDS	220715	221548	-	Chrom1	tauD	pgaptmp_000187	834	65.228	taurine dioxygenase	GO:0016491@oxidoreductase activity	EC:1.14.11.17	NP_252624.1
Chrom1_000188	CDS	221597	222436	-	Chrom1	tauC	pgaptmp_000188	840	67.5	taurine ABC transporter permease TauC	GO:0016020@membrane; GO:0015411@ABC-type taurine transporter transporter activity; GO:0055085@transmembrane transport	EC:7.2.2.-	WP_019750186.1
Chrom1_000189	CDS	222433	223221	-	Chrom1	tauB	pgaptmp_000189	789	67.681	taurine ABC transporter ATP-binding subunit	GO:0016020@membrane; GO:0005524@ATP binding; GO:0015411@ABC-type taurine transporter transporter activity	.	WP_010951613.1
Chrom1_000190	CDS	223235	224206	-	Chrom1	tauA	pgaptmp_000190	972	64.815	taurine ABC transporter substrate-binding protein	GO:0042597@periplasmic space; GO:0055052@ATP-binding cassette (ABC) transporter complex, substrate-binding subunit-containing; GO:0015411@ABC-type taurine transporter transporter activity; GO:0030977@taurine binding; GO:0015734@taurine transmembrane transport	.	WP_016497544.1
Chrom1_000191	CDS	224811	226142	+	Chrom1	.	pgaptmp_000191	1332	59.985	OprD family porin	GO:0009279@cell outer membrane; GO:0019867@outer membrane; GO:0046930@pore complex; GO:0015288@porin activity; GO:0006811@monoatomic ion transport; GO:0015802@basic amino acid transport	.	WP_011953209.1
Chrom1_000192	CDS	226311	226949	+	Chrom1	.	pgaptmp_000192	639	58.529	peroxiredoxin	GO:0008379@thioredoxin peroxidase activity; GO:0051920@peroxiredoxin activity; GO:0098869@cellular oxidant detoxification	EC:1.11.1.24	NP_252140.1
Chrom1_000193	CDS	227238	227831	+	Chrom1	ssuE	pgaptmp_000193	594	63.3	NADPH-dependent FMN reductase	GO:0008752@FMN reductase [NAD(P)H] activity; GO:0046306@alkanesulfonate catabolic process	EC:1.5.1.38	WP_019694161.1
Chrom1_000194	CDS	227916	228881	+	Chrom1	.	pgaptmp_000194	966	65.114	sulfonate ABC transporter substrate-binding protein	.	.	NP_252135.1
Chrom1_000195	CDS	228941	230089	+	Chrom1	ssuD	pgaptmp_000195	1149	65.187	FMNH2-dependent alkanesulfonate monooxygenase	GO:0008726@alkanesulfonate monooxygenase activity; GO:0010181@FMN binding; GO:0006790@sulfur compound metabolic process	EC:1.14.14.5	NP_252134.1
Chrom1_000196	CDS	230100	230897	+	Chrom1	ssuC	pgaptmp_000196	798	65.414	aliphatic sulfonate ABC transporter permease SsuC	GO:0016020@membrane; GO:0055085@transmembrane transport	EC:7.6.2.-	WP_003257431.1
Chrom1_000197	CDS	230894	231706	+	Chrom1	ssuB	pgaptmp_000197	813	68.02	aliphatic sulfonates ABC transporter ATP-binding protein	GO:0005524@ATP binding	EC:7.6.2.-	WP_019472320.1
Chrom1_000198	CDS	231734	231949	+	Chrom1	.	pgaptmp_000198	216	54.167	TOBE domain-containing protein	GO:0015689@molybdate ion transport	.	NP_252131.1
Chrom1_000199	CDS	232096	232722	-	Chrom1	.	pgaptmp_000199	627	62.839	TetR/AcrR family transcriptional regulator	GO:0003677@DNA binding; GO:0003700@DNA-binding transcription factor activity; GO:0006355@regulation of DNA-templated transcription	.	WP_015268599.1
Chrom1_000200	CDS	232722	234299	-	Chrom1	gshA	pgaptmp_000200	1578	63.054	glutamate--cysteine ligase	GO:0004357@glutamate-cysteine ligase activity; GO:0006750@glutathione biosynthetic process	EC:6.3.2.2	NP_253890.1
Chrom1_000201	CDS	234453	234836	-	Chrom1	.	pgaptmp_000201	384	63.802	PaaI family thioesterase	GO:0016790@thiolester hydrolase activity; GO:0016836@hydro-lyase activity; GO:0047617@fatty acyl-CoA hydrolase activity	EC:3.1.2.-	WP_019750187.1
Chrom1_000202	CDS	234836	237160	-	Chrom1	.	pgaptmp_000202	2325	65.333	Tex family protein	GO:0005829@cytosol; GO:0003676@nucleic acid binding; GO:0003729@mRNA binding	.	NP_253888.1
Chrom1_000203	CDS	237377	238117	+	Chrom1	ompR	pgaptmp_000203	741	64.507	two-component system response regulator OmpR	GO:0003677@DNA binding; GO:0000160@phosphorelay signal transduction system; GO:0006355@regulation of DNA-templated transcription	.	NP_253887.1
Chrom1_000204	CDS	238131	239444	+	Chrom1	.	pgaptmp_000204	1314	64.079	ATP-binding protein	.	.	WP_007925244.1
Chrom1_000205	CDS	239557	240462	-	Chrom1	rimK	pgaptmp_000205	906	61.7	30S ribosomal protein S6--L-glutamate ligase	GO:0005524@ATP binding; GO:0046872@metal ion binding; GO:0036211@protein modification process	EC:6.3.2.-	NP_253884.1
Chrom1_000206	CDS	240459	240941	-	Chrom1	.	pgaptmp_000206	483	62.733	ATP-dependent zinc protease family protein	GO:0005524@ATP binding; GO:0046872@metal ion binding	.	WP_008057587.1
Chrom1_000207	CDS	241051	241452	+	Chrom1	.	pgaptmp_000207	402	64.179	RNA-binding S4 domain-containing protein	GO:0003723@RNA binding	.	WP_014755033.1
Chrom1_000208	CDS	241536	242330	-	Chrom1	.	pgaptmp_000208	795	61.132	phosphatase PAP2 family protein	.	.	WP_003255810.1
Chrom1_000209	CDS	242440	243339	+	Chrom1	hslO	pgaptmp_000209	900	62.667	Hsp33 family molecular chaperone HslO	GO:0051082@unfolded protein binding; GO:0006457@protein folding	.	WP_008099002.1
Chrom1_000210	CDS	243519	245060	+	Chrom1	.	pgaptmp_000210	1542	60.96	phosphoenolpyruvate carboxykinase	GO:0004611@phosphoenolpyruvate carboxykinase activity; GO:0005524@ATP binding; GO:0017076@purine nucleotide binding; GO:0006094@gluconeogenesis	EC:4.1.1.49	NP_253879.1
Chrom1_000211	CDS	245323	245763	+	Chrom1	.	pgaptmp_000211	441	63.946	acyl-CoA thioesterase	GO:0016787@hydrolase activity; GO:0016790@thiolester hydrolase activity	EC:3.1.2.-	WP_010951625.1
Chrom1_000212	CDS	245992	246471	-	Chrom1	.	pgaptmp_000212	480	66.875	glycine zipper domain-containing protein	.	.	WP_010951626.1
Chrom1_000213	CDS	246704	249049	-	Chrom1	.	pgaptmp_000213	2346	64.791	FdhF/YdeP family oxidoreductase	GO:0016491@oxidoreductase activity; GO:0030151@molybdenum ion binding; GO:0051539@4 iron, 4 sulfur cluster binding	.	WP_003255801.1
Chrom1_000214	CDS	249055	249885	-	Chrom1	fdhD	pgaptmp_000214	831	66.667	formate dehydrogenase accessory sulfurtransferase FdhD	GO:0009326@formate dehydrogenase complex; GO:0016783@sulfurtransferase activity; GO:0009061@anaerobic respiration; GO:0015942@formate metabolic process	.	WP_003255800.1
Chrom1_000215	CDS	250063	250503	+	Chrom1	lysM	pgaptmp_000215	441	57.596	peptidoglycan-binding protein LysM	.	.	WP_015268610.1
Chrom1_000216	CDS	250634	251296	-	Chrom1	yrfG	pgaptmp_000216	663	61.538	GMP/IMP nucleotidase	.	EC:3.1.3.5	WP_008098990.1
Chrom1_000217	CDS	251361	251927	+	Chrom1	nudE	pgaptmp_000217	567	65.432	ADP compounds hydrolase NudE	GO:0016787@hydrolase activity	EC:3.6.1.-	WP_012270065.1
Chrom1_000218	CDS	251924	252742	+	Chrom1	cysQ	pgaptmp_000218	819	64.469	3'(2'),5'-bisphosphate nucleotidase CysQ	GO:0000287@magnesium ion binding; GO:0008441@3'(2'),5'-bisphosphate nucleotidase activity; GO:0006790@sulfur compound metabolic process	EC:3.1.3.7	WP_019438879.1
Chrom1_000219	CDS	252891	253346	-	Chrom1	.	pgaptmp_000219	456	62.939	YiiD C-terminal domain-containing protein	.	.	WP_003255791.1
Chrom1_000220	CDS	253346	254752	-	Chrom1	.	pgaptmp_000220	1407	67.306	sigma-54-dependent transcriptional regulator	GO:0000156@phosphorelay response regulator activity; GO:0003677@DNA binding; GO:0005524@ATP binding; GO:0000160@phosphorelay signal transduction system; GO:0006355@regulation of DNA-templated transcription	.	WP_011953218.1
Chrom1_000221	CDS	254749	256563	-	Chrom1	.	pgaptmp_000221	1815	66.667	sensor histidine kinase	GO:0000155@phosphorelay sensor kinase activity; GO:0004673@protein histidine kinase activity; GO:0005524@ATP binding; GO:0007165@signal transduction	EC:2.7.13.3	WP_019438877.1
Chrom1_000222	CDS	256606	257151	-	Chrom1	rfbC	pgaptmp_000222	546	61.355	dTDP-4-dehydrorhamnose 3,5-epimerase	GO:0008830@dTDP-4-dehydrorhamnose 3,5-epimerase activity; GO:0019305@dTDP-rhamnose biosynthetic process	EC:5.1.3.13	WP_019096884.1
Chrom1_000223	CDS	257429	258535	+	Chrom1	aguA	pgaptmp_000223	1107	63.505	agmatine deiminase	GO:0005737@cytoplasm; GO:0047632@agmatine deiminase activity; GO:0009446@putrescine biosynthetic process	EC:3.5.3.12	WP_016484426.1
Chrom1_000224	CDS	258723	258920	+	Chrom1	.	pgaptmp_000224	198	60.101	hypothetical protein	.	.	WP_011953221.1
Chrom1_000225	CDS	259341	260660	+	Chrom1	.	pgaptmp_000225	1320	60.606	OprD family porin	GO:0009279@cell outer membrane; GO:0019867@outer membrane; GO:0046930@pore complex; GO:0015288@porin activity; GO:0006811@monoatomic ion transport; GO:0015802@basic amino acid transport	.	WP_019438875.1
Chrom1_000226	CDS	260846	262222	-	Chrom1	.	pgaptmp_000226	1377	65.505	ATP-binding protein	.	.	WP_016484431.1
Chrom1_000227	CDS	262215	262937	-	Chrom1	.	pgaptmp_000227	723	66.667	response regulator	GO:0000160@phosphorelay signal transduction system	.	WP_019436731.1
Chrom1_000228	CDS	263077	265374	+	Chrom1	.	pgaptmp_000228	2298	64.273	TonB-dependent siderophore receptor	GO:0009279@cell outer membrane; GO:0016020@membrane; GO:0015267@channel activity; GO:0046872@metal ion binding; GO:0015891@siderophore transport; GO:0055085@transmembrane transport	.	WP_016714486.1
Chrom1_000229	pseudo	265586	265769	+	Chrom1	.	.	184	60.326	IS110 family transposase	Pseudo Reason:frameshifted	.	WP_004577666.1
Chrom1_000230	CDS	266054	267475	-	Chrom1	ltrA	pgaptmp_000230	1422	59.001	group II intron reverse transcriptase/maturase	GO:0003964@RNA-directed DNA polymerase activity; GO:0000373@Group II intron splicing	EC:2.7.7.49	WP_020309285.1
Chrom1_000231	CDS	268101	269243	-	Chrom1	.	pgaptmp_000231	1143	62.292	site-specific integrase	GO:0003677@DNA binding; GO:0009037@tyrosine-based site-specific recombinase activity; GO:0006310@DNA recombination; GO:0007059@chromosome segregation; GO:0015074@DNA integration	.	WP_016484443.1
Chrom1_000232	CDS	269240	269455	-	Chrom1	.	pgaptmp_000232	216	58.333	DUF4224 domain-containing protein	.	.	WP_016484444.1
Chrom1_000233	CDS	269595	269957	-	Chrom1	.	pgaptmp_000233	363	57.025	hypothetical protein	.	.	.
Chrom1_000234	CDS	269954	270229	-	Chrom1	.	pgaptmp_000234	276	57.971	hypothetical protein	.	.	WP_012053525.1
Chrom1_000235	CDS	270226	271002	-	Chrom1	.	pgaptmp_000235	777	59.202	hypothetical protein	.	.	WP_008099689.1
Chrom1_000236	CDS	270992	271192	-	Chrom1	.	pgaptmp_000236	201	63.184	hypothetical protein	.	.	WP_004576341.1
Chrom1_000237	CDS	271192	271497	-	Chrom1	.	pgaptmp_000237	306	62.418	hypothetical protein	.	.	.
Chrom1_000238	CDS	271557	271916	-	Chrom1	.	pgaptmp_000238	360	61.111	hypothetical protein	.	.	WP_015270957.1
Chrom1_000239	CDS	271913	272500	-	Chrom1	.	pgaptmp_000239	588	62.415	hypothetical protein	.	.	WP_016484449.1
Chrom1_000240	CDS	272553	272768	-	Chrom1	.	pgaptmp_000240	216	60.648	hypothetical protein	.	.	WP_015270955.1
Chrom1_000241	CDS	272765	273118	-	Chrom1	.	pgaptmp_000241	354	60.169	DUF7673 family protein	.	.	HMM:NF049337.1
Chrom1_000242	CDS	273141	273413	-	Chrom1	.	pgaptmp_000242	273	54.945	hypothetical protein	.	.	.
Chrom1_000243	CDS	273464	276175	-	Chrom1	.	pgaptmp_000243	2712	59.513	toprim domain-containing protein	GO:0003899@DNA-directed RNA polymerase activity	.	WP_016484451.1
Chrom1_000244	CDS	276190	276432	-	Chrom1	.	pgaptmp_000244	243	60.082	hypothetical protein	.	.	WP_016484452.1
Chrom1_000245	CDS	276510	276878	-	Chrom1	.	pgaptmp_000245	369	62.602	hypothetical protein	.	.	WP_016484453.1
Chrom1_000246	CDS	276875	277174	-	Chrom1	.	pgaptmp_000246	300	61.667	ogr/Delta-like zinc finger family protein	.	.	WP_016852047.1
Chrom1_000247	CDS	277171	277644	-	Chrom1	.	pgaptmp_000247	474	59.283	YmfL family putative regulatory protein	.	.	WP_015270949.1
Chrom1_000248	CDS	277674	277874	-	Chrom1	.	pgaptmp_000248	201	57.214	DNA-binding protein	.	.	WP_010204977.1
Chrom1_000249	CDS	277951	278313	+	Chrom1	.	pgaptmp_000249	363	56.474	helix-turn-helix domain-containing protein	GO:0003677@DNA binding	.	WP_010226708.1
Chrom1_000250	CDS	278403	279236	+	Chrom1	.	pgaptmp_000250	834	48.681	zinc ribbon domain-containing protein	.	.	WP_010226706.1
Chrom1_000251	CDS	279507	280784	-	Chrom1	.	pgaptmp_000251	1278	63.615	phage late control D family protein	.	.	WP_015634844.1
Chrom1_000252	CDS	280781	281221	-	Chrom1	.	pgaptmp_000252	441	64.172	phage tail protein	.	.	WP_017477240.1
Chrom1_000253	CDS	281228	284563	-	Chrom1	.	pgaptmp_000253	3336	62.08	phage tail tape measure protein	GO:0005198@structural molecule activity; GO:0016032@viral process	.	WP_007928187.1
Chrom1_000254	CDS	284553	284672	-	Chrom1	.	pgaptmp_000254	120	62.5	GpE family phage tail protein	.	.	WP_019409483.1
Chrom1_000255	CDS	284681	285022	-	Chrom1	.	pgaptmp_000255	342	64.035	phage tail assembly protein	GO:0098003@viral tail assembly	.	WP_010176308.1
Chrom1_000256	CDS	285124	285639	-	Chrom1	.	pgaptmp_000256	516	59.496	phage major tail tube protein	GO:0044423@virion component; GO:0005198@structural molecule activity; GO:0016032@viral process	.	WP_003199739.1
Chrom1_000257	CDS	285654	286826	-	Chrom1	.	pgaptmp_000257	1173	63.427	phage tail sheath protein	GO:0098027@virus tail, sheath; GO:0099000@symbiont genome ejection through host cell envelope, contractile tail mechanism	.	WP_019818209.1
Chrom1_000258	CDS	286932	287630	-	Chrom1	.	pgaptmp_000258	699	66.094	tail fiber assembly protein	GO:0098004@virus tail fiber assembly	.	WP_008056064.1
Chrom1_000259	CDS	287639	290482	-	Chrom1	.	pgaptmp_000259	2844	58.65	tail fiber protein	.	.	HMM:NF019126.6
Chrom1_000260	pseudo	290735	291565	-	Chrom1	.	.	831	63.297	phage tail protein	Pseudo Reason:incomplete	.	WP_003377414.1
Chrom1_000261	CDS	291558	292163	-	Chrom1	.	pgaptmp_000261	606	62.211	phage tail protein I	GO:0044423@virion component; GO:0005198@structural molecule activity; GO:0016032@viral process	.	WP_015270935.1
Chrom1_000262	CDS	292166	293080	-	Chrom1	.	pgaptmp_000262	915	62.404	baseplate assembly protein	.	.	WP_015270934.1
Chrom1_000263	CDS	293077	293421	-	Chrom1	.	pgaptmp_000263	345	60.58	GPW/gp25 family protein	.	.	WP_014717558.1
Chrom1_000264	CDS	293418	293975	-	Chrom1	.	pgaptmp_000264	558	62.903	phage baseplate assembly protein V	GO:0098025@virus tail, baseplate; GO:0046872@metal ion binding; GO:0098003@viral tail assembly	.	WP_015270932.1
Chrom1_000265	CDS	294037	294492	-	Chrom1	.	pgaptmp_000265	456	63.816	phage virion morphogenesis protein	GO:0044423@virion component; GO:0005198@structural molecule activity; GO:0016032@viral process	.	WP_015270931.1
Chrom1_000266	CDS	294485	295018	-	Chrom1	.	pgaptmp_000266	534	62.172	phage tail protein	.	.	WP_015270930.1
Chrom1_000267	CDS	295002	295268	-	Chrom1	lysC	pgaptmp_000267	267	64.794	Rz1-like lysis system protein LysC	.	.	WP_015967192.1
Chrom1_000268	pseudo	295192	295557	-	Chrom1	.	.	366	65.027	Rz-like lysis system protein LysB	Pseudo Reason:incomplete	.	HMM:TIGR03495.1
Chrom1_000269	CDS	295557	296408	-	Chrom1	.	pgaptmp_000269	852	65.61	N-acetylmuramidase domain-containing protein	.	.	WP_015270928.1
Chrom1_000270	CDS	296405	296719	-	Chrom1	.	pgaptmp_000270	315	64.762	phage holin, lambda family	GO:0019835@cytolysis	.	WP_015270927.1
Chrom1_000271	CDS	296762	296974	-	Chrom1	.	pgaptmp_000271	213	66.197	tail protein X	.	.	WP_015270926.1
Chrom1_000272	CDS	296974	297450	-	Chrom1	.	pgaptmp_000272	477	62.055	head completion/stabilization protein	.	.	WP_019818193.1
Chrom1_000273	CDS	297456	297743	-	Chrom1	.	pgaptmp_000273	288	56.944	hypothetical protein	.	.	.
Chrom1_000274	CDS	297847	298545	-	Chrom1	.	pgaptmp_000274	699	66.524	terminase endonuclease subunit	.	.	WP_004421777.1
Chrom1_000275	CDS	298557	299564	-	Chrom1	.	pgaptmp_000275	1008	61.806	phage major capsid protein, P2 family	GO:0019028@viral capsid; GO:0005198@structural molecule activity; GO:0019069@viral capsid assembly	.	WP_015634865.1
Chrom1_000276	CDS	299598	300452	-	Chrom1	.	pgaptmp_000276	855	61.053	GPO family capsid scaffolding protein	.	.	WP_015372701.1
Chrom1_000277	CDS	300605	302362	+	Chrom1	.	pgaptmp_000277	1758	61.092	terminase ATPase subunit family protein	.	.	WP_012722877.1
Chrom1_000278	CDS	302359	303405	+	Chrom1	.	pgaptmp_000278	1047	61.796	phage portal protein	.	.	WP_010213920.1
Chrom1_000279	CDS	303568	303885	-	Chrom1	.	pgaptmp_000279	318	58.176	hypothetical protein	.	.	.
Chrom1_000280	tRNA	304684	304759	-	Chrom1	.	.	76	55.263	tRNA-Thr	.	.	.
Chrom1_000281	CDS	304858	305106	-	Chrom1	.	pgaptmp_000281	249	65.863	hypothetical protein	.	.	WP_010951646.1
Chrom1_000282	CDS	305607	305882	+	Chrom1	.	pgaptmp_000282	276	56.522	DUF3077 domain-containing protein	.	.	WP_004577126.1
Chrom1_000283	CDS	306113	307318	-	Chrom1	.	pgaptmp_000283	1206	66.086	methyltransferase	.	.	WP_012270082.1
Chrom1_000284	CDS	307447	308136	-	Chrom1	.	pgaptmp_000284	690	64.203	ABC transporter permease	GO:0016020@membrane; GO:0043190@ATP-binding cassette (ABC) transporter complex; GO:0042626@ATPase-coupled transmembrane transporter activity; GO:0140359@ABC-type transporter activity	.	WP_003255750.1
Chrom1_000285	CDS	308136	308828	-	Chrom1	.	pgaptmp_000285	693	62.193	ABC transporter permease	GO:0016020@membrane; GO:0043190@ATP-binding cassette (ABC) transporter complex; GO:0042626@ATPase-coupled transmembrane transporter activity; GO:0140359@ABC-type transporter activity	.	WP_016714491.1
Chrom1_000286	CDS	308883	309635	-	Chrom1	.	pgaptmp_000286	753	58.433	ABC transporter substrate-binding protein	.	.	WP_003187758.1
Chrom1_000287	CDS	309647	310420	-	Chrom1	.	pgaptmp_000287	774	60.594	ABC transporter ATP-binding protein	GO:0043190@ATP-binding cassette (ABC) transporter complex; GO:0005524@ATP binding; GO:0016887@ATP hydrolysis activity; GO:0022857@transmembrane transporter activity; GO:0042626@ATPase-coupled transmembrane transporter activity; GO:0140359@ABC-type transporter activity	EC:7.6.2.-	NP_253839.1
Chrom1_000288	CDS	311062	312447	+	Chrom1	gabP	pgaptmp_000288	1386	62.915	GABA permease	GO:0016020@membrane; GO:0015185@gamma-aminobutyric acid transmembrane transporter activity; GO:0015812@gamma-aminobutyric acid transport	.	WP_020190016.1
Chrom1_000289	CDS	312628	313068	-	Chrom1	.	pgaptmp_000289	441	61.451	hypothetical protein	.	.	WP_016497596.1
Chrom1_000290	CDS	313255	313557	+	Chrom1	.	pgaptmp_000290	303	56.106	addiction module antidote protein	GO:0003677@DNA binding	.	WP_009682875.1
Chrom1_000291	tRNA	313693	313768	-	Chrom1	.	.	76	57.895	tRNA-Phe	.	.	.
Chrom1_000292	CDS	313859	314131	-	Chrom1	.	pgaptmp_000292	273	58.974	oxidative damage protection protein	GO:0005506@iron ion binding	.	WP_020291739.1
Chrom1_000293	CDS	314131	315195	-	Chrom1	mutY	pgaptmp_000293	1065	66.385	A/G-specific adenine glycosylase	GO:0019104@DNA N-glycosylase activity; GO:0006281@DNA repair	EC:3.2.2.31	WP_009682877.1
Chrom1_000294	CDS	315192	317438	-	Chrom1	.	pgaptmp_000294	2247	64.709	AsmA family protein	.	.	WP_014860391.1
Chrom1_000295	CDS	317691	319352	+	Chrom1	.	pgaptmp_000295	1662	64.862	OFA family MFS transporter	GO:0022857@transmembrane transporter activity; GO:0055085@transmembrane transport	.	WP_019439080.1
Chrom1_000296	CDS	319635	320228	+	Chrom1	hisB	pgaptmp_000296	594	60.943	imidazoleglycerol-phosphate dehydratase HisB	GO:0004424@imidazoleglycerol-phosphate dehydratase activity; GO:0000105@L-histidine biosynthetic process	EC:4.2.1.19	NP_253830.1
Chrom1_000297	CDS	320229	320867	+	Chrom1	hisH	pgaptmp_000297	639	62.911	imidazole glycerol phosphate synthase subunit HisH	GO:0000107@imidazoleglycerol-phosphate synthase activity; GO:0000105@L-histidine biosynthetic process	EC:4.3.2.10	WP_020308798.1
Chrom1_000298	CDS	320868	321128	+	Chrom1	.	pgaptmp_000298	261	56.705	DUF2164 domain-containing protein	.	.	WP_008080554.1
Chrom1_000299	CDS	321243	321974	+	Chrom1	hisA	pgaptmp_000299	732	63.115	1-(5-phosphoribosyl)-5-[(5- phosphoribosylamino)methylideneamino]imidazole-4- carboxamide isomerase	GO:0003949@1-(5-phosphoribosyl)-5-[(5- phosphoribosylamino)methylideneamino]imidazole-4- carboxamide isomerase activity; GO:0000105@L-histidine biosynthetic process	EC:5.3.1.16	WP_009682884.1
Chrom1_000300	CDS	322084	322854	+	Chrom1	hisF	pgaptmp_000300	771	63.424	imidazole glycerol phosphate synthase subunit HisF	GO:0000107@imidazoleglycerol-phosphate synthase activity; GO:0000105@L-histidine biosynthetic process	EC:4.3.2.10	WP_011058740.1
Chrom1_000301	CDS	322958	324136	-	Chrom1	choV	pgaptmp_000301	1179	61.238	choline ABC transporter ATP-binding protein	GO:0055052@ATP-binding cassette (ABC) transporter complex, substrate-binding subunit-containing; GO:0015220@choline transmembrane transporter activity; GO:0015871@choline transport	.	WP_020796090.1
Chrom1_000302	CDS	324133	324981	-	Chrom1	choW	pgaptmp_000302	849	61.72	choline ABC transporter permease subunit	GO:0016020@membrane; GO:0055085@transmembrane transport	.	WP_019694016.1
Chrom1_000303	CDS	325063	326010	-	Chrom1	.	pgaptmp_000303	948	60.549	choline ABC transporter substrate-binding protein	.	.	WP_010221327.1
Chrom1_000304	CDS	326461	327837	+	Chrom1	.	pgaptmp_000304	1377	64.198	L-serine ammonia-lyase	GO:0003941@L-serine ammonia-lyase activity; GO:0006094@gluconeogenesis	EC:4.3.1.17	NP_254066.1
Chrom1_000305	CDS	328286	329392	+	Chrom1	.	pgaptmp_000305	1107	64.137	GlxA family transcriptional regulator	GO:0003677@DNA binding; GO:0003700@DNA-binding transcription factor activity; GO:0006355@regulation of DNA-templated transcription	.	NP_254067.1
Chrom1_000306	CDS	329579	330079	+	Chrom1	.	pgaptmp_000306	501	68.263	sigma-70 family RNA polymerase sigma factor	GO:0003700@DNA-binding transcription factor activity; GO:0016987@sigma factor activity; GO:0006352@DNA-templated transcription initiation; GO:0006355@regulation of DNA-templated transcription	.	WP_019471306.1
Chrom1_000307	CDS	330177	331130	+	Chrom1	.	pgaptmp_000307	954	66.143	FecR family protein	GO:0004888@transmembrane signaling receptor activity; GO:0016989@sigma factor antagonist activity; GO:0006811@monoatomic ion transport	.	WP_019471307.1
Chrom1_000308	CDS	331227	331532	-	Chrom1	.	pgaptmp_000308	306	41.176	DUF3630 family protein	.	.	HMM:NF023724.6
Chrom1_000309	CDS	331532	332521	-	Chrom1	.	pgaptmp_000309	990	49.596	DUF6861 domain-containing protein	.	.	HMM:NF045139.3
Chrom1_000310	CDS	332981	333133	+	Chrom1	.	pgaptmp_000310	153	62.745	hypothetical protein	.	.	.
Chrom1_000311	CDS	333508	336300	+	Chrom1	.	pgaptmp_000311	2793	62.621	TonB-dependent receptor plug domain-containing protein	.	.	WP_009404069.1
Chrom1_000312	CDS	336328	339111	+	Chrom1	.	pgaptmp_000312	2784	66.236	insulinase family protein	.	.	WP_019471309.1
Chrom1_000313	CDS	339108	340766	+	Chrom1	.	pgaptmp_000313	1659	64.135	ABC transporter ATP-binding protein/permease	GO:0005524@ATP binding; GO:0016887@ATP hydrolysis activity; GO:0042626@ATPase-coupled transmembrane transporter activity; GO:0140359@ABC-type transporter activity	EC:7.-.-.-	WP_009404072.1
Chrom1_000314	CDS	340884	341141	-	Chrom1	.	pgaptmp_000314	258	67.829	hypothetical protein	.	.	WP_009682891.1
Chrom1_000315	CDS	341521	343467	+	Chrom1	.	pgaptmp_000315	1947	54.032	zinc-dependent metalloprotease family protein	.	.	WP_009682892.1
Chrom1_000316	CDS	343559	344026	-	Chrom1	.	pgaptmp_000316	468	58.12	thioesterase family protein	.	.	WP_009682893.1
Chrom1_000317	CDS	344037	345002	-	Chrom1	.	pgaptmp_000317	966	65.424	L-carnitine dehydrogenase	GO:0016616@oxidoreductase activity, acting on the CH-OH group of donors, NAD or NADP as acceptor; GO:0070403@NAD+ binding; GO:0006631@fatty acid metabolic process	EC:1.1.1.108	NP_254073.1
Chrom1_000318	CDS	345022	345906	-	Chrom1	.	pgaptmp_000318	885	66.215	3-keto-5-aminohexanoate cleavage protein	GO:0043720@3-keto-5-aminohexanoate cleavage activity; GO:0046872@metal ion binding; GO:0019475@L-lysine catabolic process to acetate	EC:2.3.1.247	NP_254074.1
Chrom1_000319	CDS	346076	347020	-	Chrom1	choX	pgaptmp_000319	945	63.386	choline ABC transporter substrate-binding protein	GO:0042597@periplasmic space; GO:0033265@choline binding; GO:0015871@choline transport	.	WP_020193115.1
Chrom1_000320	CDS	347163	348110	+	Chrom1	.	pgaptmp_000320	948	61.076	GlxA family transcriptional regulator	GO:0003677@DNA binding; GO:0003700@DNA-binding transcription factor activity; GO:0006355@regulation of DNA-templated transcription	.	WP_011953245.1
Chrom1_000321	CDS	348114	348731	-	Chrom1	.	pgaptmp_000321	618	53.236	hypothetical protein	.	.	WP_003255706.1
Chrom1_000322	CDS	348805	349497	-	Chrom1	.	pgaptmp_000322	693	57.72	hypothetical protein	.	.	WP_009682900.1
Chrom1_000323	CDS	349632	350048	-	Chrom1	.	pgaptmp_000323	417	62.11	lysozyme inhibitor LprI family protein	.	.	WP_003255702.1
Chrom1_000324	CDS	350334	351311	+	Chrom1	.	pgaptmp_000324	978	60.429	dipeptidase	GO:0046872@metal ion binding; GO:0070573@metallodipeptidase activity; GO:0006508@proteolysis	EC:3.4.13.19	NP_254083.1
Chrom1_000325	CDS	351389	351919	+	Chrom1	.	pgaptmp_000325	531	59.699	DUF5943 domain-containing protein	.	.	NP_254084.1
Chrom1_000326	CDS	351935	353995	+	Chrom1	dgcA	pgaptmp_000326	2061	63.27	dimethylglycine demethylation protein DgcA	.	.	NP_254085.1
Chrom1_000327	CDS	354201	356153	+	Chrom1	dgcB	pgaptmp_000327	1953	64.67	dimethylglycine demethylation protein DgcB	.	.	NP_254086.1
Chrom1_000328	CDS	356153	357385	+	Chrom1	.	pgaptmp_000328	1233	67.559	electron transfer flavoprotein subunit alpha/FixB family protein	GO:0009055@electron transfer activity; GO:0050660@flavin adenine dinucleotide binding	.	NP_254087.2
Chrom1_000329	CDS	357396	358166	+	Chrom1	.	pgaptmp_000329	771	67.056	electron transfer flavoprotein subunit beta	.	.	WP_003177593.1
Chrom1_000330	CDS	358738	359574	+	Chrom1	.	pgaptmp_000330	837	56.392	RHS repeat-associated core domain-containing protein	.	.	HMM:TIGR03696.1
Chrom1_000331	CDS	359654	360946	-	Chrom1	gbcA	pgaptmp_000331	1293	61.098	glycine-betaine demethylase subunit GbcA	.	.	WP_012270112.1
Chrom1_000332	CDS	361242	362342	+	Chrom1	gbcB	pgaptmp_000332	1101	62.307	glycine-betaine demethylase subunit GbcB	.	.	NP_254098.1
Chrom1_000333	pseudo	362459	362938	-	Chrom1	.	.	480	60.417	MCP four helix bundle domain-containing protein	Pseudo Reason:incomplete	.	WP_003255688.1
Chrom1_000334	CDS	363218	363448	+	Chrom1	.	pgaptmp_000334	231	59.307	hypothetical protein	.	.	WP_008089655.1
Chrom1_000335	CDS	363445	363747	+	Chrom1	.	pgaptmp_000335	303	57.756	cell division protein ZapA	GO:0000917@division septum assembly; GO:0000921@septin ring assembly; GO:0043093@FtsZ-dependent cytokinesis	.	WP_016484532.1
Chrom1_000336	pseudo	363995	365023	+	Chrom1	.	.	1029	64.431	HAMP domain-containing protein	Pseudo Reason:incomplete	.	HMM:NF014763.6
Chrom1_000337	pseudo	365372	365887	+	Chrom1	.	.	516	62.209	methyl-accepting chemotaxis protein	Pseudo Reason:incomplete	.	HMM:NF012245.6
Chrom1_000338	CDS	365994	367034	-	Chrom1	.	pgaptmp_000338	1041	64.457	threonine aldolase family protein	GO:0004793@threonine aldolase activity; GO:0006567@threonine catabolic process	.	NP_254100.1
Chrom1_000339	CDS	367376	368629	+	Chrom1	.	pgaptmp_000339	1254	63.636	serine hydroxymethyltransferase	GO:0004372@glycine hydroxymethyltransferase activity; GO:0030170@pyridoxal phosphate binding; GO:0019264@glycine biosynthetic process from serine	EC:2.1.2.1	NP_254102.1
Chrom1_000340	CDS	368645	369895	+	Chrom1	.	pgaptmp_000340	1251	63.869	sarcosine oxidase subunit beta family protein	GO:0008115@sarcosine oxidase activity; GO:0046653@tetrahydrofolate metabolic process	.	NP_254103.1
Chrom1_000341	CDS	369910	370245	+	Chrom1	.	pgaptmp_000341	336	60.119	sarcosine oxidase subunit delta	.	.	WP_007907563.1
Chrom1_000342	CDS	370242	373256	+	Chrom1	.	pgaptmp_000342	3015	64.113	sarcosine oxidase subunit alpha	.	.	WP_008147097.1
Chrom1_000343	CDS	373436	374068	+	Chrom1	.	pgaptmp_000343	633	63.507	sarcosine oxidase subunit gamma	.	.	WP_003177606.1
Chrom1_000344	CDS	374081	374938	+	Chrom1	purU	pgaptmp_000344	858	62.704	formyltetrahydrofolate deformylase	GO:0008864@formyltetrahydrofolate deformylase activity; GO:0006189@'de novo' IMP biosynthetic process	EC:3.5.1.10	NP_254107.1
Chrom1_000345	CDS	375339	376538	+	Chrom1	fdhA	pgaptmp_000345	1200	65.167	formaldehyde dehydrogenase, glutathione-independent	GO:0018467@formaldehyde dehydrogenase (NAD+) activity; GO:0046292@formaldehyde metabolic process	EC:1.2.1.46	NP_254108.1
Chrom1_000346	CDS	376566	376790	-	Chrom1	.	pgaptmp_000346	225	56.444	hypothetical protein	.	.	WP_009682552.1
Chrom1_000347	CDS	376962	377183	-	Chrom1	.	pgaptmp_000347	222	59.91	hypothetical protein	.	.	WP_020191460.1
Chrom1_000348	CDS	377576	378487	-	Chrom1	.	pgaptmp_000348	912	44.189	RHS repeat-associated core domain-containing protein	.	.	WP_010951684.1
Chrom1_000349	CDS	378680	379255	+	Chrom1	.	pgaptmp_000349	576	61.458	DUF2780 domain-containing protein	.	.	WP_011953258.1
Chrom1_000350	CDS	379457	380185	-	Chrom1	.	pgaptmp_000350	729	48.697	RHS repeat-associated core domain-containing protein	.	.	WP_014860932.1
Chrom1_000351	CDS	380429	381124	-	Chrom1	.	pgaptmp_000351	696	55.172	RHS repeat-associated core domain-containing protein	.	.	HMM:TIGR03696.1
Chrom1_000352	CDS	381396	382745	-	Chrom1	.	pgaptmp_000352	1350	63.63	APC family permease	GO:0016020@membrane; GO:0015171@amino acid transmembrane transporter activity; GO:0022857@transmembrane transporter activity; GO:0006865@amino acid transport; GO:0055085@transmembrane transport	.	WP_019470188.1
Chrom1_000353	CDS	382969	383856	-	Chrom1	.	pgaptmp_000353	888	61.712	acyltransferase	GO:0016746@acyltransferase activity	EC:2.3.-.-	WP_019470187.1
Chrom1_000354	CDS	384039	384539	+	Chrom1	.	pgaptmp_000354	501	59.281	ATP-dependent zinc protease family protein	GO:0005524@ATP binding; GO:0046872@metal ion binding	.	WP_005792112.1
Chrom1_000355	CDS	384713	385336	-	Chrom1	.	pgaptmp_000355	624	67.308	glutathione S-transferase	GO:0004364@glutathione transferase activity; GO:0043295@glutathione binding; GO:0042178@xenobiotic catabolic process	EC:2.5.1.18	WP_019437095.1
Chrom1_000356	CDS	385340	386008	-	Chrom1	msrA	pgaptmp_000356	669	62.631	peptide-methionine (S)-S-oxide reductase MsrA	GO:0008113@peptide-methionine (S)-S-oxide reductase activity; GO:0033744@L-methionine:thioredoxin-disulfide S-oxidoreductase activity; GO:0006979@response to oxidative stress; GO:0030091@protein repair	EC:1.8.4.11	WP_012316625.1
Chrom1_000357	CDS	386164	388854	-	Chrom1	.	pgaptmp_000357	2691	64.065	putative bifunctional diguanylate cyclase/phosphodiesterase	GO:0005886@plasma membrane; GO:0005525@GTP binding; GO:0046872@metal ion binding; GO:0052621@diguanylate cyclase activity; GO:0071111@cyclic-guanylate-specific phosphodiesterase activity	EC:2.7.7.65	WP_016704477.1
Chrom1_000358	CDS	389104	390741	-	Chrom1	aceF	pgaptmp_000358	1638	66.484	dihydrolipoyllysine-residue acetyltransferase	GO:0045254@pyruvate dehydrogenase complex; GO:0004742@dihydrolipoyllysine-residue acetyltransferase activity; GO:0006096@glycolytic process	EC:2.3.1.12	NP_253703.1
Chrom1_000359	CDS	390755	393400	-	Chrom1	aceE	pgaptmp_000359	2646	61.3	pyruvate dehydrogenase (acetyl-transferring), homodimeric type	GO:0045254@pyruvate dehydrogenase complex; GO:0004738@pyruvate dehydrogenase activity; GO:0006086@pyruvate decarboxylation to acetyl-CoA	EC:1.2.4.1	NP_253702.1
Chrom1_000360	CDS	393784	396717	+	Chrom1	glnE	pgaptmp_000360	2934	65.576	bifunctional [glutamate--ammonia ligase]-adenylyl-L-tyrosine phosphorylase/[glutamate--ammonia-ligase] adenylyltransferase	GO:0008882@[glutamate-ammonia-ligase] adenylyltransferase activity	EC:2.7.7.42; EC:2.7.7.89	WP_016714540.1
Chrom1_000361	CDS	396942	397991	+	Chrom1	waaF	pgaptmp_000361	1050	66.667	lipopolysaccharide heptosyltransferase II	GO:0008920@lipopolysaccharide heptosyltransferase activity; GO:0016757@glycosyltransferase activity; GO:0009103@lipopolysaccharide biosynthetic process	.	WP_011536130.1
Chrom1_000362	CDS	397992	399050	+	Chrom1	waaC	pgaptmp_000362	1059	66.572	lipopolysaccharide heptosyltransferase I	GO:0008920@lipopolysaccharide heptosyltransferase activity; GO:0009244@lipopolysaccharide core region biosynthetic process	.	WP_008016956.1
Chrom1_000363	CDS	399050	400174	+	Chrom1	.	pgaptmp_000363	1125	64.356	glycosyltransferase family 4 protein	GO:0016757@glycosyltransferase activity; GO:0006486@protein glycosylation	EC:2.4.-.-	WP_016484557.1
Chrom1_000364	CDS	400171	400977	+	Chrom1	rfaP	pgaptmp_000364	807	64.56	lipopolysaccharide core heptose(I) kinase RfaP	GO:0016301@kinase activity; GO:0009103@lipopolysaccharide biosynthetic process	EC:2.7.1.-	NP_253696.1
Chrom1_000365	CDS	400977	401711	+	Chrom1	.	pgaptmp_000365	735	63.81	lipopolysaccharide kinase InaA family protein	.	.	NP_253695.1
Chrom1_000366	CDS	401708	402460	+	Chrom1	.	pgaptmp_000366	753	67.065	lipopolysaccharide kinase InaA family protein	.	.	WP_008095935.1
Chrom1_000367	CDS	402460	403902	+	Chrom1	.	pgaptmp_000367	1443	65.904	lipopolysaccharide kinase InaA family protein	.	.	WP_003255638.1
Chrom1_000368	CDS	403863	406673	-	Chrom1	.	pgaptmp_000368	2811	64.07	dermonecrotic toxin domain-containing protein	.	.	HMM:NF042510.4
Chrom1_000369	CDS	406745	406921	-	Chrom1	.	pgaptmp_000369	177	71.751	hypothetical protein	.	.	WP_009683340.1
Chrom1_000370	CDS	406918	408030	-	Chrom1	.	pgaptmp_000370	1113	66.757	PepSY-associated TM helix domain-containing protein	GO:0016020@membrane	.	WP_016393271.1
Chrom1_000371	CDS	408189	410621	-	Chrom1	.	pgaptmp_000371	2433	61.899	TonB-dependent siderophore receptor	GO:0015267@channel activity; GO:0015343@siderophore-iron transmembrane transporter activity; GO:0046872@metal ion binding; GO:0055085@transmembrane transport	.	WP_014860430.1
Chrom1_000372	CDS	410755	411711	-	Chrom1	.	pgaptmp_000372	957	68.861	FecR domain-containing protein	.	.	WP_010951703.1
Chrom1_000373	CDS	411708	412226	-	Chrom1	.	pgaptmp_000373	519	66.281	RNA polymerase sigma factor	.	.	WP_016714553.1
Chrom1_000374	CDS	412379	413089	-	Chrom1	.	pgaptmp_000374	711	66.245	3'-5' exonuclease	GO:0003677@DNA binding; GO:0008408@3'-5' exonuclease activity	EC:3.1.11.-	WP_003255627.1
Chrom1_000375	CDS	413086	415023	-	Chrom1	.	pgaptmp_000375	1938	65.583	DUF294 nucleotidyltransferase-like domain-containing protein	GO:0008773@[protein-PII] uridylyltransferase activity	.	WP_008095359.1
Chrom1_000376	CDS	415140	415679	+	Chrom1	.	pgaptmp_000376	540	58.889	response regulator	GO:0000160@phosphorelay signal transduction system	.	WP_009681521.1
Chrom1_000377	CDS	415826	418003	-	Chrom1	.	pgaptmp_000377	2178	63.361	malate synthase G	GO:0004474@malate synthase activity; GO:0006097@glyoxylate cycle	EC:2.3.3.9	NP_249173.1
Chrom1_000378	CDS	418453	418971	+	Chrom1	.	pgaptmp_000378	519	63.391	glycine cleavage system protein R	.	.	WP_014755109.1
Chrom1_000379	CDS	419266	420153	-	Chrom1	rarD	pgaptmp_000379	888	64.865	EamA family transporter RarD	GO:0005886@plasma membrane; GO:0005215@transporter activity; GO:0006810@transport	.	WP_020295406.1
Chrom1_000380	CDS	420218	421192	-	Chrom1	.	pgaptmp_000380	975	65.333	serine/threonine protein kinase	GO:0004674@protein serine/threonine kinase activity; GO:0006468@protein phosphorylation	EC:2.7.11.1	NP_249177.1
Chrom1_000381	CDS	421292	422038	-	Chrom1	.	pgaptmp_000381	747	67.336	TOBE domain-containing protein	.	.	WP_014589421.1
Chrom1_000382	CDS	422093	422824	-	Chrom1	.	pgaptmp_000382	732	63.934	ComF family protein	.	.	WP_020192751.1
Chrom1_000383	CDS	422914	423972	+	Chrom1	bioB	pgaptmp_000383	1059	62.04	biotin synthase BioB	GO:0004076@biotin synthase activity; GO:0051536@iron-sulfur cluster binding; GO:1904047@S-adenosyl-L-methionine binding; GO:0009102@biotin biosynthetic process	EC:2.8.1.6	WP_016484577.1
Chrom1_000384	CDS	423974	425146	+	Chrom1	bioF	pgaptmp_000384	1173	67.86	8-amino-7-oxononanoate synthase	GO:0008710@8-amino-7-oxononanoate synthase activity; GO:0009102@biotin biosynthetic process	EC:2.3.1.47	WP_010951715.1
Chrom1_000385	CDS	425139	425870	+	Chrom1	.	pgaptmp_000385	732	65.984	alpha/beta fold hydrolase	.	.	WP_004577121.1
Chrom1_000386	CDS	425863	426681	+	Chrom1	bioC	pgaptmp_000386	819	65.812	malonyl-ACP O-methyltransferase BioC	GO:0010340@carboxyl-O-methyltransferase activity; GO:0009102@biotin biosynthetic process	EC:2.1.1.197	WP_016484580.1
Chrom1_000387	CDS	426692	427372	+	Chrom1	bioD	pgaptmp_000387	681	63.73	dethiobiotin synthase	GO:0000287@magnesium ion binding; GO:0004141@dethiobiotin synthase activity; GO:0005524@ATP binding; GO:0009102@biotin biosynthetic process	EC:6.3.3.3	WP_015097096.1
Chrom1_000388	CDS	427493	427789	+	Chrom1	.	pgaptmp_000388	297	63.973	pyrroloquinoline quinone biosynthesis protein PqqE	.	.	WP_003258614.1
Chrom1_000389	CDS	428079	429884	+	Chrom1	.	pgaptmp_000389	1806	63.455	phenylacyl-CoA dehydrogenase	.	.	NP_249197.1
Chrom1_000390	CDS	430055	431335	+	Chrom1	.	pgaptmp_000390	1281	62.685	diguanylate cyclase	GO:0009975@cyclase activity; GO:0009966@regulation of signal transduction	EC:2.7.7.65	WP_003255601.1
Chrom1_000391	CDS	431463	433241	+	Chrom1	.	pgaptmp_000391	1779	63.8	acyl-CoA dehydrogenase C-terminal domain-containing protein	.	.	NP_249199.1
Chrom1_000392	CDS	433522	434445	-	Chrom1	.	pgaptmp_000392	924	64.286	LysR family transcriptional regulator	GO:0003677@DNA binding; GO:0003700@DNA-binding transcription factor activity; GO:0006355@regulation of DNA-templated transcription	.	WP_010951723.1
Chrom1_000393	CDS	434657	435937	+	Chrom1	.	pgaptmp_000393	1281	67.994	aspartate aminotransferase family protein	GO:0008483@transaminase activity; GO:0030170@pyridoxal phosphate binding	.	WP_019097154.1
Chrom1_000394	CDS	436098	436256	+	Chrom1	.	pgaptmp_000394	159	54.717	YqaE/Pmp3 family membrane protein	GO:0016020@membrane	.	NP_249258.1
Chrom1_000395	CDS	436633	438456	-	Chrom1	.	pgaptmp_000395	1824	67.27	alpha/beta hydrolase family protein	GO:0016787@hydrolase activity	EC:3.-.-.-	WP_016714573.1
Chrom1_000396	CDS	438422	439582	-	Chrom1	pqqE	pgaptmp_000396	1161	63.91	pyrroloquinoline quinone biosynthesis protein PqqE	GO:0051539@4 iron, 4 sulfur cluster binding; GO:0018149@peptide cross-linking; GO:0018189@pyrroloquinoline quinone biosynthetic process	.	NP_250679.1
Chrom1_000397	CDS	439554	439829	-	Chrom1	pqqD	pgaptmp_000397	276	60.507	pyrroloquinoline quinone biosynthesis peptide chaperone PqqD	GO:0048038@quinone binding; GO:0018189@pyrroloquinoline quinone biosynthetic process	.	WP_004419445.1
Chrom1_000398	CDS	439826	440581	-	Chrom1	pqqC	pgaptmp_000398	756	65.344	pyrroloquinoline-quinone synthase PqqC	GO:0018189@pyrroloquinoline quinone biosynthetic process	EC:1.3.3.11	WP_011953289.1
Chrom1_000399	CDS	440685	441596	-	Chrom1	pqqB	pgaptmp_000399	912	65.461	pyrroloquinoline quinone biosynthesis protein PqqB	GO:0018189@pyrroloquinoline quinone biosynthetic process	.	WP_017701795.1
Chrom1_000400	CDS	441680	441751	-	Chrom1	pqqA	pgaptmp_000400	72	48.611	pyrroloquinoline quinone precursor peptide PqqA	GO:0003824@catalytic activity; GO:0018189@pyrroloquinoline quinone biosynthetic process	.	NP_250675.1
Chrom1_000401	CDS	441910	444210	-	Chrom1	pqqF	pgaptmp_000401	2301	67.145	pyrroloquinoline quinone biosynthesis protein PqqF	GO:0004222@metalloendopeptidase activity; GO:0008270@zinc ion binding; GO:0006508@proteolysis; GO:0018189@pyrroloquinoline quinone biosynthetic process	EC:3.4.24.-	WP_009682810.1
Chrom1_000402	CDS	444343	445137	-	Chrom1	.	pgaptmp_000402	795	65.031	carbon-nitrogen hydrolase family protein	.	.	WP_003255587.1
Chrom1_000403	CDS	445153	446835	-	Chrom1	.	pgaptmp_000403	1683	63.577	flavin monoamine oxidase family protein	GO:0000166@nucleotide binding; GO:0016491@oxidoreductase activity	EC:1.-.-.-	WP_008147187.1
Chrom1_000404	CDS	447465	447755	+	Chrom1	.	pgaptmp_000404	291	62.543	hypothetical protein	.	.	WP_015268711.1
Chrom1_000405	CDS	447768	448229	-	Chrom1	.	pgaptmp_000405	462	61.255	Lrp/AsnC family transcriptional regulator	GO:0043565@sequence-specific DNA binding	.	WP_003255583.1
Chrom1_000406	tRNA	448453	448529	-	Chrom1	.	.	77	57.143	tRNA-Ile	.	.	.
Chrom1_000407	CDS	448546	452289	-	Chrom1	.	pgaptmp_000407	3744	62.073	EAL domain-containing protein	.	.	WP_004576186.1
Chrom1_000408	CDS	452586	454436	-	Chrom1	rpoD	pgaptmp_000408	1851	59.265	RNA polymerase sigma factor RpoD	GO:0003700@DNA-binding transcription factor activity; GO:0016987@sigma factor activity; GO:0006355@regulation of DNA-templated transcription	.	WP_016393217.1
Chrom1_000409	CDS	454504	456483	-	Chrom1	dnaG	pgaptmp_000409	1980	63.737	DNA primase	GO:0003899@DNA-directed RNA polymerase activity; GO:0006269@DNA replication, synthesis of primer	.	WP_014755126.1
Chrom1_000410	CDS	456786	457001	-	Chrom1	rpsU	pgaptmp_000410	216	55.093	30S ribosomal protein S21	GO:0005840@ribosome; GO:0003735@structural constituent of ribosome; GO:0006412@translation	.	WP_002551877.1
Chrom1_000411	CDS	457206	458231	+	Chrom1	tsaD	pgaptmp_000411	1026	64.327	tRNA (adenosine(37)-N6)-threonylcarbamoyltransferase complex transferase subunit TsaD	GO:0002949@tRNA threonylcarbamoyladenosine modification	EC:2.3.1.234	WP_016715759.1
Chrom1_000412	CDS	458248	458817	-	Chrom1	plsY	pgaptmp_000412	570	64.737	glycerol-3-phosphate 1-O-acyltransferase PlsY	GO:0005886@plasma membrane; GO:0008374@O-acyltransferase activity; GO:0006654@phosphatidic acid biosynthetic process	EC:2.3.1.15	NP_249272.1
Chrom1_000413	CDS	458892	459248	+	Chrom1	folB	pgaptmp_000413	357	63.305	dihydroneopterin aldolase	GO:0004150@dihydroneopterin aldolase activity; GO:0006760@folic acid-containing compound metabolic process	EC:4.1.2.25	WP_009404245.1
Chrom1_000414	CDS	459239	459748	+	Chrom1	folK	pgaptmp_000414	510	61.569	2-amino-4-hydroxy-6- hydroxymethyldihydropteridine diphosphokinase	GO:0003848@2-amino-4-hydroxy-6-hydroxymethyldihydropteridine diphosphokinase activity; GO:0009396@folic acid-containing compound biosynthetic process	EC:2.7.6.3	WP_016715762.1
Chrom1_000415	CDS	460026	461132	-	Chrom1	.	pgaptmp_000415	1107	64.77	multifunctional CCA tRNA nucleotidyl transferase/2'3'-cyclic phosphodiesterase/2'nucleotidase/phosphatase	.	.	WP_009685230.1
Chrom1_000416	CDS	461188	462756	-	Chrom1	.	pgaptmp_000416	1569	59.783	SpoVR family protein	.	.	WP_016497701.1
Chrom1_000417	CDS	462753	464027	-	Chrom1	.	pgaptmp_000417	1275	60.157	YeaH/YhbH family protein	.	.	WP_019693928.1
Chrom1_000418	CDS	464203	466125	-	Chrom1	.	pgaptmp_000418	1923	56.994	PrkA family serine protein kinase	GO:0004672@protein kinase activity	.	NP_249279.1
Chrom1_000419	CDS	466410	466742	-	Chrom1	glpE	pgaptmp_000419	333	62.462	thiosulfate sulfurtransferase GlpE	GO:0004792@thiosulfate-cyanide sulfurtransferase activity	EC:2.8.1.1	WP_010951742.1
Chrom1_000420	CDS	466757	467623	-	Chrom1	.	pgaptmp_000420	867	63.783	symmetrical bis(5'-nucleosyl)-tetraphosphatase	GO:0008803@bis(5'-nucleosyl)-tetraphosphatase (symmetrical) activity	EC:3.6.1.41	WP_016715768.1
Chrom1_000421	CDS	467623	468003	-	Chrom1	apaG	pgaptmp_000421	381	61.417	Co2+/Mg2+ efflux protein ApaG	.	.	WP_019650335.1
Chrom1_000422	CDS	468208	469011	-	Chrom1	rsmA	pgaptmp_000422	804	65.299	16S rRNA (adenine(1518)-N(6)/adenine(1519)-N(6))- dimethyltransferase RsmA	GO:0000179@rRNA (adenine-N6,N6-)-dimethyltransferase activity; GO:0006364@rRNA processing	EC:2.1.1.182	WP_003255558.1
Chrom1_000423	CDS	469008	469997	-	Chrom1	pdxA	pgaptmp_000423	990	67.98	4-hydroxythreonine-4-phosphate dehydrogenase PdxA	GO:0050570@4-hydroxythreonine-4-phosphate dehydrogenase activity; GO:0008615@pyridoxine biosynthetic process	EC:1.1.1.262	WP_009685238.1
Chrom1_000424	CDS	469994	471313	-	Chrom1	surA	pgaptmp_000424	1320	63.485	peptidylprolyl isomerase SurA	GO:0030288@outer membrane-bounded periplasmic space; GO:0003755@peptidyl-prolyl cis-trans isomerase activity; GO:0042277@peptide binding; GO:0051082@unfolded protein binding; GO:0006457@protein folding; GO:0043165@Gram-negative-bacterium-type cell outer membrane assembly; GO:0050821@protein stabilization; GO:0060274@maintenance of stationary phase	.	WP_011953306.1
Chrom1_000425	CDS	471294	474101	-	Chrom1	.	pgaptmp_000425	2808	60.755	LPS-assembly protein LptD	GO:0015920@lipopolysaccharide transport	.	WP_014755128.1
Chrom1_000426	CDS	474232	475251	+	Chrom1	.	pgaptmp_000426	1020	64.02	aminoglycoside phosphotransferase family protein	GO:0005524@ATP binding; GO:0016310@phosphorylation	EC:2.7.1.-	WP_011953308.1
Chrom1_000427	CDS	475248	475919	+	Chrom1	murU	pgaptmp_000427	672	68.006	N-acetylmuramate alpha-1-phosphate uridylyltransferase MurU	GO:0016779@nucleotidyltransferase activity; GO:0009252@peptidoglycan biosynthetic process	EC:2.7.7.99	WP_003099549.1
Chrom1_000428	CDS	475921	476688	+	Chrom1	.	pgaptmp_000428	768	69.401	TerB family tellurite resistance protein	.	.	WP_009685244.1
Chrom1_000429	CDS	477116	478114	-	Chrom1	.	pgaptmp_000429	999	66.466	alpha/beta hydrolase family protein	.	.	WP_003255551.1
Chrom1_000430	CDS	478208	480595	+	Chrom1	.	pgaptmp_000430	2388	66.122	PAS domain-containing sensor histidine kinase	GO:0000155@phosphorelay sensor kinase activity; GO:0004673@protein histidine kinase activity; GO:0005524@ATP binding; GO:0007165@signal transduction	EC:2.7.13.3	WP_019439101.1
Chrom1_000431	CDS	480606	481235	+	Chrom1	.	pgaptmp_000431	630	64.127	response regulator	GO:0000160@phosphorelay signal transduction system	.	WP_002551898.1
Chrom1_000432	CDS	481473	482597	+	Chrom1	.	pgaptmp_000432	1125	63.467	ABC transporter ATP-binding protein	GO:0005524@ATP binding; GO:0016887@ATP hydrolysis activity; GO:0042626@ATPase-coupled transmembrane transporter activity; GO:0140359@ABC-type transporter activity	EC:7.-.-.-	WP_019472252.1
Chrom1_000433	CDS	482638	483672	+	Chrom1	.	pgaptmp_000433	1035	61.739	ABC transporter substrate-binding protein	GO:0055052@ATP-binding cassette (ABC) transporter complex, substrate-binding subunit-containing; GO:0042626@ATPase-coupled transmembrane transporter activity; GO:0140359@ABC-type transporter activity	.	WP_016393193.1
Chrom1_000434	CDS	483733	484980	+	Chrom1	.	pgaptmp_000434	1248	63.542	ABC transporter permease	GO:0016020@membrane; GO:0042626@ATPase-coupled transmembrane transporter activity; GO:0140359@ABC-type transporter activity; GO:0055085@transmembrane transport	.	WP_004660143.1
Chrom1_000435	CDS	484992	485819	+	Chrom1	.	pgaptmp_000435	828	63.647	ABC transporter permease	GO:0016020@membrane; GO:0042626@ATPase-coupled transmembrane transporter activity; GO:0140359@ABC-type transporter activity	.	WP_003255542.1
Chrom1_000436	CDS	486061	486735	+	Chrom1	rpe	pgaptmp_000436	675	62.222	ribulose-phosphate 3-epimerase	GO:0004750@D-ribulose-phosphate 3-epimerase activity; GO:0006098@pentose-phosphate shunt	EC:5.1.3.1	WP_003210966.1
Chrom1_000437	CDS	486732	487550	+	Chrom1	.	pgaptmp_000437	819	64.103	phosphoglycolate phosphatase	GO:0008967@phosphoglycolate phosphatase activity; GO:0005975@carbohydrate metabolic process	EC:3.1.3.18	WP_017530822.1
Chrom1_000438	CDS	487620	489101	+	Chrom1	trpE	pgaptmp_000438	1482	62.551	anthranilate synthase component I	GO:0004049@anthranilate synthase activity; GO:0000162@L-tryptophan biosynthetic process	EC:4.1.3.27	WP_003255536.1
Chrom1_000439	CDS	489211	491100	-	Chrom1	estP	pgaptmp_000439	1890	65.344	esterase EstP	GO:0016298@lipase activity; GO:0052689@carboxylic ester hydrolase activity; GO:0006629@lipid metabolic process	EC:3.1.1.1	WP_014589457.1
Chrom1_000440	CDS	491468	492061	+	Chrom1	.	pgaptmp_000440	594	62.458	aminodeoxychorismate/anthranilate synthase component II	.	.	WP_020295487.1
Chrom1_000441	CDS	492071	493120	+	Chrom1	trpD	pgaptmp_000441	1050	62.381	anthranilate phosphoribosyltransferase	GO:0004048@anthranilate phosphoribosyltransferase activity; GO:0000162@L-tryptophan biosynthetic process	EC:2.4.2.18	WP_013970609.1
Chrom1_000442	CDS	493117	493950	+	Chrom1	trpC	pgaptmp_000442	834	61.031	indole-3-glycerol phosphate synthase TrpC	GO:0004425@indole-3-glycerol-phosphate synthase activity; GO:0006568@L-tryptophan metabolic process	EC:4.1.1.48	WP_019436725.1
Chrom1_000443	CDS	494031	494735	+	Chrom1	.	pgaptmp_000443	705	65.816	lipoate--protein ligase family protein	GO:0009107@lipoate biosynthetic process; GO:0009249@protein lipoylation	EC:2.3.1.-; EC:6.3.1.-	WP_010951758.1
Chrom1_000444	CDS	494732	495376	-	Chrom1	crp	pgaptmp_000444	645	59.845	cAMP-activated global transcriptional regulator CRP	GO:0003700@DNA-binding transcription factor activity; GO:0006355@regulation of DNA-templated transcription	.	WP_016393183.1
Chrom1_000445	CDS	495566	495988	+	Chrom1	.	pgaptmp_000445	423	61.229	OsmC family protein	.	.	NP_249344.1
Chrom1_000446	CDS	496028	497068	-	Chrom1	.	pgaptmp_000446	1041	65.13	DUF2157 domain-containing protein	.	.	WP_015268737.1
Chrom1_000447	CDS	497079	497726	-	Chrom1	coq7	pgaptmp_000447	648	63.117	2-polyprenyl-3-methyl-6-methoxy-1,4-benzoquinone monooxygenase	GO:0004497@monooxygenase activity; GO:0006744@ubiquinone biosynthetic process	.	NP_249346.1
Chrom1_000448	CDS	497792	498130	-	Chrom1	.	pgaptmp_000448	339	58.112	histidine triad nucleotide-binding protein	.	.	NP_249347.1
Chrom1_000449	CDS	498193	498975	-	Chrom1	.	pgaptmp_000449	783	67.305	SDR family NAD(P)-dependent oxidoreductase	GO:0016491@oxidoreductase activity; GO:0070401@NADP+ binding; GO:0070403@NAD+ binding	EC:1.1.1.-	WP_019750291.1
Chrom1_000450	CDS	499109	499534	-	Chrom1	hemJ	pgaptmp_000450	426	59.155	protoporphyrinogen oxidase HemJ	.	.	WP_005792007.1
Chrom1_000451	CDS	499677	500711	+	Chrom1	argC	pgaptmp_000451	1035	65.024	N-acetyl-gamma-glutamyl-phosphate reductase	GO:0003942@N-acetyl-gamma-glutamyl-phosphate reductase activity; GO:0070401@NADP+ binding; GO:0006526@L-arginine biosynthetic process; GO:0006592@ornithine biosynthetic process	EC:1.2.1.38	NP_249353.1
Chrom1_000452	CDS	500862	501212	+	Chrom1	erpA	pgaptmp_000452	351	59.544	iron-sulfur cluster insertion protein ErpA	GO:0051536@iron-sulfur cluster binding; GO:0016226@iron-sulfur cluster assembly	.	NP_249356.1
Chrom1_000453	CDS	501273	502364	-	Chrom1	.	pgaptmp_000453	1092	65.293	anhydro-N-acetylmuramic acid kinase	GO:0005524@ATP binding; GO:0016773@phosphotransferase activity, alcohol group as acceptor; GO:0006040@amino sugar metabolic process; GO:0009254@peptidoglycan turnover	EC:2.7.1.170	WP_003255510.1
Chrom1_000454	CDS	502368	503789	-	Chrom1	.	pgaptmp_000454	1422	61.041	peptidoglycan DD-metalloendopeptidase family protein	.	.	WP_003255509.1
Chrom1_000455	CDS	504003	505202	+	Chrom1	tyrS	pgaptmp_000455	1200	60	tyrosine--tRNA ligase	GO:0000166@nucleotide binding; GO:0004831@tyrosine-tRNA ligase activity; GO:0005524@ATP binding; GO:0006437@tyrosyl-tRNA aminoacylation	EC:6.1.1.1	NP_249359.1
Chrom1_000456	rRNA	505775	507311	+	Chrom1	.	.	1537	53.741	16S ribosomal RNA	.	.	Rfam:15.0:RF00177
Chrom1_000457	tRNA	507398	507474	+	Chrom1	.	.	77	54.545	tRNA-Ile	.	.	.
Chrom1_000458	tRNA	507589	507664	+	Chrom1	.	.	76	67.105	tRNA-Ala	.	.	.
Chrom1_000459	rRNA	507914	510806	+	Chrom1	.	.	2893	51.849	23S ribosomal RNA	.	.	Rfam:15.0:RF02541
Chrom1_000460	rRNA	510941	511056	+	Chrom1	rrf	.	116	51.724	5S ribosomal RNA	.	.	Rfam:15.0:RF00001
Chrom1_000461	CDS	511316	512275	+	Chrom1	birA	pgaptmp_000461	960	59.583	bifunctional biotin--[acetyl-CoA-carboxylase] ligase/biotin operon repressor BirA	GO:0004077@biotin--[biotin carboxyl-carrier protein] ligase activity; GO:0006355@regulation of DNA-templated transcription; GO:0036211@protein modification process	EC:6.3.4.15	WP_003255506.1
Chrom1_000462	CDS	512265	513014	+	Chrom1	.	pgaptmp_000462	750	62.4	pantothenate kinase	GO:0004594@pantothenate kinase activity	EC:2.7.1.33	WP_019473699.1
Chrom1_000463	CDS	513022	513447	+	Chrom1	.	pgaptmp_000463	426	53.286	hypothetical protein	.	.	WP_003255504.1
Chrom1_000464	tRNA	513600	513683	+	Chrom1	.	.	84	57.143	tRNA-Tyr	.	.	.
Chrom1_000465	tRNA	513708	513781	+	Chrom1	.	.	74	55.405	tRNA-Gly	.	.	.
Chrom1_000466	tRNA	513811	513886	+	Chrom1	.	.	76	55.263	tRNA-Thr	.	.	.
Chrom1_000467	CDS	513963	515156	+	Chrom1	tuf	pgaptmp_000467	1194	56.533	elongation factor Tu	GO:0003746@translation elongation factor activity; GO:0005525@GTP binding; GO:0006414@translational elongation	.	WP_011911974.1
Chrom1_000468	tRNA	515211	515286	+	Chrom1	.	.	76	56.579	tRNA-Trp	.	.	.
Chrom1_000469	CDS	515331	515699	+	Chrom1	secE	pgaptmp_000469	369	56.911	preprotein translocase subunit SecE	.	.	NP_252966.1
Chrom1_000470	CDS	515709	516242	+	Chrom1	nusG	pgaptmp_000470	534	54.494	transcription termination/antitermination protein NusG	GO:0032784@regulation of DNA-templated transcription elongation	.	NP_252965.1
Chrom1_000471	CDS	516362	516793	+	Chrom1	rplK	pgaptmp_000471	432	58.102	50S ribosomal protein L11	GO:0005840@ribosome; GO:0003735@structural constituent of ribosome; GO:0006412@translation	.	NP_252964.1
Chrom1_000472	CDS	516793	517488	+	Chrom1	rplA	pgaptmp_000472	696	57.471	50S ribosomal protein L1	GO:0015934@large ribosomal subunit; GO:0003723@RNA binding; GO:0003735@structural constituent of ribosome; GO:0006412@translation	.	WP_003232403.1
Chrom1_000473	CDS	517686	518186	+	Chrom1	rplJ	pgaptmp_000473	501	56.287	50S ribosomal protein L10	GO:0015934@large ribosomal subunit; GO:0003735@structural constituent of ribosome; GO:0006412@translation	.	NP_252962.1
Chrom1_000474	CDS	518264	518629	+	Chrom1	rplL	pgaptmp_000474	366	52.459	50S ribosomal protein L7/L12	GO:0005840@ribosome; GO:0003735@structural constituent of ribosome; GO:0006412@translation	.	NP_252961.1
Chrom1_000475	CDS	518680	518850	+	Chrom1	.	pgaptmp_000475	171	58.48	hypothetical protein	.	.	.
Chrom1_000476	CDS	518850	522923	+	Chrom1	rpoB	pgaptmp_000476	4074	59.057	DNA-directed RNA polymerase subunit beta	GO:0003677@DNA binding; GO:0003899@DNA-directed RNA polymerase activity; GO:0006351@DNA-templated transcription	EC:2.7.7.6	NP_252960.1
Chrom1_000477	CDS	522988	527187	+	Chrom1	rpoC	pgaptmp_000477	4200	59.69	DNA-directed RNA polymerase subunit beta'	GO:0003677@DNA binding; GO:0003899@DNA-directed RNA polymerase activity; GO:0006351@DNA-templated transcription	EC:2.7.7.6	NP_252959.1
Chrom1_000478	CDS	527399	527770	+	Chrom1	rpsL	pgaptmp_000478	372	57.258	30S ribosomal protein S12	GO:0015935@small ribosomal subunit; GO:0003735@structural constituent of ribosome; GO:0006412@translation	.	WP_003093744.1
Chrom1_000479	CDS	527877	528347	+	Chrom1	rpsG	pgaptmp_000479	471	57.962	30S ribosomal protein S7	GO:0015935@small ribosomal subunit; GO:0003735@structural constituent of ribosome; GO:0006412@translation	.	NP_252957.1
Chrom1_000480	CDS	528378	530525	+	Chrom1	fusA	pgaptmp_000480	2148	57.169	elongation factor G	GO:0003746@translation elongation factor activity; GO:0005525@GTP binding; GO:0006414@translational elongation	.	NP_252956.1
Chrom1_000481	CDS	530553	531746	+	Chrom1	tuf	pgaptmp_000481	1194	56.868	elongation factor Tu	GO:0003746@translation elongation factor activity; GO:0005525@GTP binding; GO:0006414@translational elongation	.	WP_011911974.1
Chrom1_000482	CDS	531888	532199	+	Chrom1	rpsJ	pgaptmp_000482	312	53.526	30S ribosomal protein S10	GO:0005840@ribosome; GO:0003723@RNA binding; GO:0003735@structural constituent of ribosome; GO:0006412@translation	.	WP_014268624.1
Chrom1_000483	CDS	532280	532915	+	Chrom1	rplC	pgaptmp_000483	636	56.918	50S ribosomal protein L3	GO:0005840@ribosome; GO:0003735@structural constituent of ribosome; GO:0006412@translation	.	WP_003103877.1
Chrom1_000484	CDS	532928	533530	+	Chrom1	rplD	pgaptmp_000484	603	56.551	50S ribosomal protein L4	GO:0022625@cytosolic large ribosomal subunit; GO:0003735@structural constituent of ribosome; GO:0006412@translation	.	NP_252952.1
Chrom1_000485	CDS	533527	533826	+	Chrom1	rplW	pgaptmp_000485	300	50.333	50S ribosomal protein L23	GO:0005840@ribosome; GO:0003735@structural constituent of ribosome; GO:0006412@translation	.	WP_011169628.1
Chrom1_000486	CDS	533841	534665	+	Chrom1	rplB	pgaptmp_000486	825	58.424	50S ribosomal protein L2	GO:0015934@large ribosomal subunit; GO:0003723@RNA binding; GO:0003735@structural constituent of ribosome; GO:0016740@transferase activity; GO:0006412@translation	.	NP_252950.1
Chrom1_000487	CDS	534682	534957	+	Chrom1	rpsS	pgaptmp_000487	276	53.986	30S ribosomal protein S19	GO:0015935@small ribosomal subunit; GO:0003735@structural constituent of ribosome; GO:0006412@translation	.	NP_252949.1
Chrom1_000488	CDS	534969	535301	+	Chrom1	rplV	pgaptmp_000488	333	57.057	50S ribosomal protein L22	GO:0015934@large ribosomal subunit; GO:0003735@structural constituent of ribosome; GO:0006412@translation	.	WP_003304070.1
Chrom1_000489	CDS	535315	536001	+	Chrom1	rpsC	pgaptmp_000489	687	54.585	30S ribosomal protein S3	GO:0003735@structural constituent of ribosome; GO:0006412@translation	.	WP_003176422.1
Chrom1_000490	CDS	536014	536427	+	Chrom1	rplP	pgaptmp_000490	414	57.971	50S ribosomal protein L16	GO:0003735@structural constituent of ribosome; GO:0019843@rRNA binding; GO:0006412@translation	.	NP_252946.1
Chrom1_000491	CDS	536427	536618	+	Chrom1	rpmC	pgaptmp_000491	192	53.125	50S ribosomal protein L29	GO:0005840@ribosome; GO:0003735@structural constituent of ribosome; GO:0006412@translation	.	WP_002555481.1
Chrom1_000492	CDS	536621	536887	+	Chrom1	rpsQ	pgaptmp_000492	267	53.933	30S ribosomal protein S17	GO:0005840@ribosome; GO:0003735@structural constituent of ribosome; GO:0006412@translation	.	NP_252944.1
Chrom1_000493	CDS	536911	537279	+	Chrom1	rplN	pgaptmp_000493	369	56.64	50S ribosomal protein L14	GO:0015934@large ribosomal subunit; GO:0003735@structural constituent of ribosome; GO:0006412@translation	.	WP_012728338.1
Chrom1_000494	CDS	537291	537605	+	Chrom1	rplX	pgaptmp_000494	315	52.381	50S ribosomal protein L24	GO:0005840@ribosome; GO:0003735@structural constituent of ribosome; GO:0006412@translation	.	NP_252942.1
Chrom1_000495	CDS	537626	538165	+	Chrom1	rplE	pgaptmp_000495	540	56.481	50S ribosomal protein L5	GO:0005840@ribosome; GO:0003735@structural constituent of ribosome; GO:0006412@translation	.	NP_252941.1
Chrom1_000496	CDS	538179	538484	+	Chrom1	rpsN	pgaptmp_000496	306	59.15	30S ribosomal protein S14	GO:0005840@ribosome; GO:0003735@structural constituent of ribosome; GO:0006412@translation	.	WP_003400428.1
Chrom1_000497	CDS	538693	539085	+	Chrom1	rpsH	pgaptmp_000497	393	56.997	30S ribosomal protein S8	GO:0005840@ribosome; GO:0003735@structural constituent of ribosome; GO:0006412@translation	.	WP_002555475.1
Chrom1_000498	CDS	539098	539631	+	Chrom1	rplF	pgaptmp_000498	534	57.865	50S ribosomal protein L6	GO:0005840@ribosome; GO:0003735@structural constituent of ribosome; GO:0019843@rRNA binding; GO:0006412@translation	.	NP_252938.1
Chrom1_000499	CDS	539642	539992	+	Chrom1	rplR	pgaptmp_000499	351	58.405	50S ribosomal protein L18	GO:0005840@ribosome; GO:0003735@structural constituent of ribosome; GO:0006412@translation	.	NP_252937.1
Chrom1_000500	CDS	539996	540496	+	Chrom1	rpsE	pgaptmp_000500	501	56.487	30S ribosomal protein S5	GO:0015935@small ribosomal subunit; GO:0003735@structural constituent of ribosome; GO:0006412@translation	.	WP_003176409.1
Chrom1_000501	CDS	540499	540675	+	Chrom1	rpmD	pgaptmp_000501	177	53.107	50S ribosomal protein L30	GO:0015934@large ribosomal subunit; GO:0003735@structural constituent of ribosome; GO:0006412@translation	.	NP_252935.1
Chrom1_000502	CDS	540679	541113	+	Chrom1	rplO	pgaptmp_000502	435	58.621	50S ribosomal protein L15	GO:0015934@large ribosomal subunit; GO:0003735@structural constituent of ribosome; GO:0006412@translation	.	WP_003255461.1
Chrom1_000503	CDS	541114	542445	+	Chrom1	secY	pgaptmp_000503	1332	56.757	preprotein translocase subunit SecY	GO:0016020@membrane; GO:0015031@protein transport; GO:0043952@protein transport by the Sec complex	.	NP_252933.1
Chrom1_000504	CDS	542474	542590	+	Chrom1	rpmJ	pgaptmp_000504	117	55.556	50S ribosomal protein L36	GO:0005840@ribosome; GO:0003735@structural constituent of ribosome; GO:0006412@translation	.	WP_006232360.1
Chrom1_000505	CDS	542722	543078	+	Chrom1	rpsM	pgaptmp_000505	357	55.182	30S ribosomal protein S13	GO:0005840@ribosome; GO:0003723@RNA binding; GO:0003735@structural constituent of ribosome; GO:0006412@translation	.	NP_252931.1
Chrom1_000506	CDS	543097	543486	+	Chrom1	rpsK	pgaptmp_000506	390	56.667	30S ribosomal protein S11	GO:0005840@ribosome; GO:0003735@structural constituent of ribosome; GO:0006412@translation	.	NP_252930.1
Chrom1_000507	CDS	543502	544122	+	Chrom1	rpsD	pgaptmp_000507	621	56.361	30S ribosomal protein S4	GO:0015935@small ribosomal subunit; GO:0003735@structural constituent of ribosome; GO:0019843@rRNA binding; GO:0006412@translation	.	NP_252929.1
Chrom1_000508	CDS	544145	545146	+	Chrom1	.	pgaptmp_000508	1002	57.285	DNA-directed RNA polymerase subunit alpha	GO:0003899@DNA-directed RNA polymerase activity; GO:0006351@DNA-templated transcription	EC:2.7.7.6	NP_252928.1
Chrom1_000509	CDS	545189	545575	+	Chrom1	rplQ	pgaptmp_000509	387	59.69	50S ribosomal protein L17	GO:0005840@ribosome; GO:0003735@structural constituent of ribosome; GO:0006412@translation	.	NP_252927.1
Chrom1_000510	CDS	545748	547187	+	Chrom1	.	pgaptmp_000510	1440	60.208	catalase	GO:0004096@catalase activity; GO:0020037@heme binding; GO:0046872@metal ion binding	EC:1.11.1.6	WP_014589477.1
Chrom1_000511	CDS	547350	547814	+	Chrom1	bfr	pgaptmp_000511	465	55.699	bacterioferritin	GO:0004322@ferroxidase activity; GO:0008199@ferric iron binding; GO:0006879@intracellular iron ion homeostasis	EC:1.16.3.1	NP_252925.1
Chrom1_000512	CDS	547950	550784	-	Chrom1	uvrA	pgaptmp_000512	2835	62.822	excinuclease ABC subunit UvrA	GO:0003677@DNA binding; GO:0005524@ATP binding; GO:0016887@ATP hydrolysis activity; GO:0006289@nucleotide-excision repair	EC:3.1.25.-	NP_252924.1
Chrom1_000513	CDS	550914	552308	+	Chrom1	.	pgaptmp_000513	1395	61.72	MFS transporter	GO:0016020@membrane; GO:0022857@transmembrane transporter activity; GO:0055085@transmembrane transport	.	WP_005887108.1
Chrom1_000514	CDS	552318	552866	+	Chrom1	.	pgaptmp_000514	549	62.659	single-stranded DNA-binding protein	.	.	NP_252922.1
Chrom1_000515	CDS	553249	556317	+	Chrom1	fdnG	pgaptmp_000515	3069	62.235	formate dehydrogenase-N subunit alpha	GO:0009326@formate dehydrogenase complex; GO:0008863@formate dehydrogenase (NAD+) activity; GO:0009055@electron transfer activity; GO:0043546@molybdopterin cofactor binding; GO:0047111@formate dehydrogenase (cytochrome-c-553) activity; GO:0015942@formate metabolic process	EC:1.17.5.3	WP_016497753.1
Chrom1_000516	CDS	556317	557267	+	Chrom1	fdxH	pgaptmp_000516	951	63.722	formate dehydrogenase subunit beta	GO:0016020@membrane; GO:0008863@formate dehydrogenase (NAD+) activity; GO:0051539@4 iron, 4 sulfur cluster binding; GO:0015944@formate oxidation	EC:1.17.1.9	WP_017906824.1
Chrom1_000517	CDS	557264	557920	+	Chrom1	.	pgaptmp_000517	657	60.426	formate dehydrogenase subunit gamma	GO:0009326@formate dehydrogenase complex; GO:0008863@formate dehydrogenase (NAD+) activity; GO:0009055@electron transfer activity; GO:0009061@anaerobic respiration	EC:1.17.1.9	WP_010951783.1
Chrom1_000518	CDS	557925	558845	+	Chrom1	fdhE	pgaptmp_000518	921	66.124	formate dehydrogenase accessory protein FdhE	.	.	WP_012270262.1
Chrom1_000519	CDS	559008	560435	+	Chrom1	selA	pgaptmp_000519	1428	67.787	L-seryl-tRNA(Sec) selenium transferase	GO:0005737@cytoplasm; GO:0004125@L-seryl-tRNA(Sec) selenium transferase activity; GO:0001514@selenocysteine incorporation	EC:2.9.1.1	WP_011531945.1
Chrom1_000520	CDS	560432	562354	+	Chrom1	selB	pgaptmp_000520	1923	66.667	selenocysteine-specific translation elongation factor	GO:0005737@cytoplasm; GO:0003723@RNA binding; GO:0003746@translation elongation factor activity; GO:0003924@GTPase activity; GO:0005525@GTP binding; GO:0001514@selenocysteine incorporation	.	WP_016393408.1
Chrom1_000521	tRNA	562361	562456	+	Chrom1	.	.	96	72.917	tRNA-Sec	.	.	.
Chrom1_000522	CDS	562492	563478	-	Chrom1	.	pgaptmp_000522	987	66.363	asparaginase	.	.	WP_016497759.1
Chrom1_000523	CDS	563550	564992	-	Chrom1	.	pgaptmp_000523	1443	62.786	alanine/glycine:cation symporter family protein	GO:0016020@membrane; GO:0005283@amino acid:sodium symporter activity; GO:0015293@symporter activity; GO:0006814@sodium ion transport; GO:0006865@amino acid transport	.	WP_016715338.1
Chrom1_000524	CDS	565171	565980	+	Chrom1	.	pgaptmp_000524	810	59.506	helix-turn-helix domain-containing protein	GO:0003677@DNA binding	.	NP_250941.1
Chrom1_000525	CDS	566063	566839	-	Chrom1	.	pgaptmp_000525	777	57.272	TSUP family transporter	GO:0016020@membrane	.	WP_009685696.1
Chrom1_000526	CDS	566862	567344	-	Chrom1	.	pgaptmp_000526	483	49.482	TauD/TfdA family dioxygenase	GO:0016491@oxidoreductase activity	.	HMM:NF014698.6
Chrom1_000527	CDS	567709	568593	+	Chrom1	.	pgaptmp_000527	885	66.554	sugar nucleotide-binding protein	.	.	WP_003257128.1
Chrom1_000528	CDS	568586	569518	+	Chrom1	.	pgaptmp_000528	933	63.237	NAD-dependent epimerase/dehydratase family protein	GO:0003824@catalytic activity	.	WP_008092336.1
Chrom1_000529	CDS	569820	570044	-	Chrom1	.	pgaptmp_000529	225	59.111	winged helix-turn-helix transcriptional regulator	GO:0003677@DNA binding	.	WP_003255415.1
Chrom1_000530	pseudo	570048	570288	+	Chrom1	.	.	241	63.485	MFS transporter	Pseudo Reason:frameshifted	.	WP_011953339.1
Chrom1_000531	CDS	570276	570959	-	Chrom1	.	pgaptmp_000531	684	61.696	OmpW/AlkL family protein	GO:0009279@cell outer membrane; GO:0055085@transmembrane transport	.	WP_005768999.1
Chrom1_000532	CDS	571069	571635	-	Chrom1	.	pgaptmp_000532	567	62.61	DUF3299 domain-containing protein	.	.	WP_019096677.1
Chrom1_000533	CDS	571645	572910	-	Chrom1	.	pgaptmp_000533	1266	63.744	ABC transporter permease	GO:0016020@membrane; GO:0042626@ATPase-coupled transmembrane transporter activity; GO:0140359@ABC-type transporter activity	.	NP_252754.1
Chrom1_000534	CDS	572910	573620	-	Chrom1	.	pgaptmp_000534	711	68.073	ABC transporter ATP-binding protein	GO:0005524@ATP binding; GO:0016887@ATP hydrolysis activity; GO:0042626@ATPase-coupled transmembrane transporter activity; GO:0140359@ABC-type transporter activity	.	WP_019750309.1
Chrom1_000535	CDS	573622	574203	-	Chrom1	.	pgaptmp_000535	582	62.887	DUF2796 domain-containing protein	.	.	WP_019096674.1
Chrom1_000536	CDS	574332	574676	+	Chrom1	.	pgaptmp_000536	345	66.667	hypothetical protein	.	.	WP_011953344.1
Chrom1_000537	CDS	574752	575624	-	Chrom1	trxA	pgaptmp_000537	873	63.345	thioredoxin	GO:0015035@protein-disulfide reductase activity	.	WP_019472336.1
Chrom1_000538	CDS	575656	576315	-	Chrom1	.	pgaptmp_000538	660	67.879	class I SAM-dependent methyltransferase	GO:0008168@methyltransferase activity; GO:0008757@S-adenosylmethionine-dependent methyltransferase activity; GO:1904047@S-adenosyl-L-methionine binding; GO:0032259@methylation	EC:2.1.1.-	WP_019472337.1
Chrom1_000539	CDS	576316	576768	-	Chrom1	.	pgaptmp_000539	453	70.861	YbaY family lipoprotein	.	.	WP_009685709.1
Chrom1_000540	CDS	576875	577339	+	Chrom1	nrdR	pgaptmp_000540	465	65.806	transcriptional regulator NrdR	GO:0008270@zinc ion binding; GO:0140110@transcription regulator activity; GO:0006355@regulation of DNA-templated transcription	.	NP_252746.1
Chrom1_000541	CDS	577342	578472	+	Chrom1	ribD	pgaptmp_000541	1131	70.027	bifunctional diaminohydroxyphosphoribosylaminopyrimidine deaminase/5-amino-6-(5-phosphoribosylamino)uracil reductase RibD	GO:0008703@5-amino-6-(5-phosphoribosylamino)uracil reductase activity; GO:0008835@diaminohydroxyphosphoribosylaminopyrimidine deaminase activity	EC:1.1.1.193; EC:3.5.4.26	WP_012312507.1
Chrom1_000542	CDS	578514	579179	+	Chrom1	.	pgaptmp_000542	666	63.063	riboflavin synthase	.	EC:2.5.1.9	WP_020308796.1
Chrom1_000543	CDS	579198	580289	+	Chrom1	ribBA	pgaptmp_000543	1092	65.201	bifunctional 3,4-dihydroxy-2-butanone-4-phosphate synthase/GTP cyclohydrolase II	GO:0003935@GTP cyclohydrolase II activity; GO:0008686@3,4-dihydroxy-2-butanone-4-phosphate synthase activity	EC:3.5.4.25; EC:4.1.99.12	NP_252743.1
Chrom1_000544	CDS	580381	580857	+	Chrom1	ribH	pgaptmp_000544	477	61.635	6,7-dimethyl-8-ribityllumazine synthase	GO:0009349@riboflavin synthase complex; GO:0000906@6,7-dimethyl-8-ribityllumazine synthase activity	EC:2.5.1.78	NP_252742.1
Chrom1_000545	CDS	580854	581354	+	Chrom1	nusB	pgaptmp_000545	501	60.279	transcription antitermination factor NusB	GO:0006353@DNA-templated transcription termination	.	WP_010222843.1
Chrom1_000546	CDS	581373	582341	+	Chrom1	thiL	pgaptmp_000546	969	68.627	thiamine-phosphate kinase	GO:0009030@thiamine-phosphate kinase activity; GO:0009228@thiamine biosynthetic process	EC:2.7.4.16	WP_011953348.1
Chrom1_000547	CDS	582338	582841	+	Chrom1	.	pgaptmp_000547	504	62.103	phosphatidylglycerophosphatase A family protein	GO:0042578@phosphoric ester hydrolase activity; GO:0046872@metal ion binding; GO:0006644@phospholipid metabolic process	EC:3.1.3.-	WP_009685716.1
Chrom1_000548	CDS	582858	583601	+	Chrom1	.	pgaptmp_000548	744	61.962	substrate-binding periplasmic protein	.	.	WP_019750313.1
Chrom1_000549	CDS	583731	584348	+	Chrom1	ribA	pgaptmp_000549	618	64.887	GTP cyclohydrolase II	GO:0003935@GTP cyclohydrolase II activity	EC:3.5.4.25	NP_252736.1
Chrom1_000550	CDS	584345	584764	+	Chrom1	.	pgaptmp_000550	420	66.19	MFS transporter	.	.	WP_003255388.1
Chrom1_000551	CDS	584764	585582	+	Chrom1	.	pgaptmp_000551	819	66.422	cobalamin-binding protein	.	.	WP_009685720.1
Chrom1_000552	CDS	585554	587425	-	Chrom1	.	pgaptmp_000552	1872	64.957	TonB-dependent receptor domain-containing protein	.	.	WP_012051061.1
Chrom1_000553	CDS	587567	589462	-	Chrom1	dxs	pgaptmp_000553	1896	65.823	1-deoxy-D-xylulose-5-phosphate synthase	GO:0005737@cytoplasm; GO:0008661@1-deoxy-D-xylulose-5-phosphate synthase activity; GO:0008615@pyridoxine biosynthetic process; GO:0009228@thiamine biosynthetic process; GO:0009240@isopentenyl diphosphate biosynthetic process	EC:2.2.1.7	WP_012312519.1
Chrom1_000554	CDS	589570	590457	-	Chrom1	ispA	pgaptmp_000554	888	67.793	(2E,6E)-farnesyl diphosphate synthase	GO:0008299@isoprenoid biosynthetic process	EC:2.5.1.10	NP_252732.1
Chrom1_000555	CDS	590454	590696	-	Chrom1	.	pgaptmp_000555	243	61.317	exodeoxyribonuclease VII small subunit	GO:0009318@exodeoxyribonuclease VII complex; GO:0008855@exodeoxyribonuclease VII activity; GO:0006308@DNA catabolic process	EC:3.1.11.6	WP_011531978.1
Chrom1_000556	CDS	590894	591544	-	Chrom1	ribB	pgaptmp_000556	651	66.206	3,4-dihydroxy-2-butanone-4-phosphate synthase	GO:0008686@3,4-dihydroxy-2-butanone-4-phosphate synthase activity	EC:4.1.99.12	WP_013970682.1
Chrom1_000557	CDS	591862	592764	-	Chrom1	.	pgaptmp_000557	903	66.888	alpha/beta hydrolase	GO:0016787@hydrolase activity	EC:3.-.-.-	WP_012270300.1
Chrom1_000558	CDS	592846	594192	-	Chrom1	.	pgaptmp_000558	1347	67.632	HAMP domain-containing sensor histidine kinase	GO:0000155@phosphorelay sensor kinase activity; GO:0004673@protein histidine kinase activity; GO:0005524@ATP binding; GO:0007165@signal transduction	EC:2.7.13.3	WP_019097898.1
Chrom1_000559	CDS	594192	594884	-	Chrom1	.	pgaptmp_000559	693	66.378	response regulator transcription factor	GO:0000156@phosphorelay response regulator activity; GO:0003677@DNA binding; GO:0000160@phosphorelay signal transduction system; GO:0006355@regulation of DNA-templated transcription	.	WP_016715367.1
Chrom1_000560	CDS	595066	597243	+	Chrom1	.	pgaptmp_000560	2178	62.81	TonB-dependent siderophore receptor	GO:0009279@cell outer membrane; GO:0016020@membrane; GO:0015267@channel activity; GO:0046872@metal ion binding; GO:0015891@siderophore transport; GO:0055085@transmembrane transport	.	WP_014589520.1
Chrom1_000561	CDS	597528	598229	-	Chrom1	.	pgaptmp_000561	702	65.527	XRE family transcriptional regulator	GO:0003677@DNA binding	.	WP_016715373.1
Chrom1_000562	CDS	598406	598933	-	Chrom1	ppa	pgaptmp_000562	528	60.985	inorganic diphosphatase	GO:0004427@inorganic diphosphate phosphatase activity; GO:0006796@phosphate-containing compound metabolic process	EC:3.6.1.1	WP_003444254.1
Chrom1_000563	CDS	599027	599842	-	Chrom1	.	pgaptmp_000563	816	65.809	zinc-dependent peptidase	.	.	WP_016484716.1
Chrom1_000564	CDS	599852	600499	-	Chrom1	.	pgaptmp_000564	648	61.574	DedA family protein	.	.	WP_016393447.1
Chrom1_000565	CDS	600689	601147	-	Chrom1	.	pgaptmp_000565	459	55.338	GNAT family N-acetyltransferase	GO:0008080@N-acetyltransferase activity; GO:0016746@acyltransferase activity	EC:2.3.-.-	WP_003257044.1
Chrom1_000566	CDS	601256	602074	-	Chrom1	eutC	pgaptmp_000566	819	67.399	ethanolamine ammonia-lyase subunit EutC	GO:0008851@ethanolamine ammonia-lyase activity; GO:0006520@amino acid metabolic process	EC:4.3.1.7	WP_011532003.1
Chrom1_000567	CDS	602083	603477	-	Chrom1	.	pgaptmp_000567	1395	64.731	ethanolamine ammonia-lyase subunit EutB	.	.	NP_252713.1
Chrom1_000568	CDS	603524	604972	-	Chrom1	eat	pgaptmp_000568	1449	63.768	ethanolamine permease	GO:0016020@membrane; GO:0015171@amino acid transmembrane transporter activity; GO:0006865@amino acid transport	.	WP_015268800.1
Chrom1_000569	CDS	605158	606678	-	Chrom1	exaC	pgaptmp_000569	1521	61.21	acetaldehyde dehydrogenase ExaC	GO:0004029@aldehyde dehydrogenase (NAD+) activity; GO:0006068@ethanol catabolic process	EC:1.2.1.-	NP_252711.1
Chrom1_000570	CDS	606934	608934	+	Chrom1	.	pgaptmp_000570	2001	66.817	sigma-54-dependent Fis family transcriptional regulator	GO:0005524@ATP binding; GO:0043565@sequence-specific DNA binding; GO:0000160@phosphorelay signal transduction system; GO:0006355@regulation of DNA-templated transcription	.	WP_004577013.1
Chrom1_000571	CDS	609001	610350	+	Chrom1	mpl	pgaptmp_000571	1350	64.667	UDP-N-acetylmuramate:L-alanyl-gamma-D-glutamyl- meso-diaminopimelate ligase	GO:0016881@acid-amino acid ligase activity; GO:0009252@peptidoglycan biosynthetic process; GO:0071555@cell wall organization	EC:6.3.2.45	WP_020798772.1
Chrom1_000572	CDS	610347	610976	+	Chrom1	ubiX	pgaptmp_000572	630	64.444	flavin prenyltransferase UbiX	.	EC:2.5.1.129	NP_252708.1
Chrom1_000573	CDS	610973	611260	+	Chrom1	.	pgaptmp_000573	288	64.583	YceK/YidQ family lipoprotein	.	.	WP_016715384.1
Chrom1_000574	CDS	611302	611946	-	Chrom1	.	pgaptmp_000574	645	64.961	oxidoreductase	.	.	WP_008098334.1
Chrom1_000575	CDS	611974	613707	-	Chrom1	.	pgaptmp_000575	1734	65.513	C13 family peptidase	GO:0008233@peptidase activity; GO:0006508@proteolysis	.	WP_008098332.1
Chrom1_000576	CDS	613977	614243	-	Chrom1	.	pgaptmp_000576	267	55.056	hypothetical protein	.	.	WP_013972872.1
Chrom1_000577	CDS	614688	615752	-	Chrom1	.	pgaptmp_000577	1065	63.38	2,3-butanediol dehydrogenase	.	.	WP_003104781.1
Chrom1_000578	CDS	615805	616917	-	Chrom1	.	pgaptmp_000578	1113	67.655	acetoin dehydrogenase dihydrolipoyllysine-residue acetyltransferase subunit	.	EC:2.3.1.12	NP_252841.1
Chrom1_000579	CDS	616914	617936	-	Chrom1	.	pgaptmp_000579	1023	64.418	alpha-ketoacid dehydrogenase subunit beta	GO:0016491@oxidoreductase activity	EC:1.2.4.-	WP_010951829.1
Chrom1_000580	CDS	617970	618947	-	Chrom1	.	pgaptmp_000580	978	65.44	thiamine pyrophosphate-dependent dehydrogenase E1 component subunit alpha	GO:0016624@oxidoreductase activity, acting on the aldehyde or oxo group of donors, disulfide as acceptor; GO:0030976@thiamine pyrophosphate binding	EC:1.2.4.-	WP_019097910.1
Chrom1_000581	CDS	618970	620025	-	Chrom1	.	pgaptmp_000581	1056	70.833	ATP-NAD kinase family protein	.	.	WP_014859888.1
Chrom1_000582	CDS	620309	622162	+	Chrom1	.	pgaptmp_000582	1854	66.397	sigma-54-dependent Fis family transcriptional regulator	GO:0005524@ATP binding; GO:0043565@sequence-specific DNA binding; GO:0000160@phosphorelay signal transduction system; GO:0006355@regulation of DNA-templated transcription	.	WP_012270324.1
Chrom1_000583	CDS	622364	623719	-	Chrom1	accC	pgaptmp_000583	1356	61.578	acetyl-CoA carboxylase biotin carboxylase subunit	GO:0009317@acetyl-CoA carboxylase complex; GO:0004075@biotin carboxylase activity; GO:0016874@ligase activity	EC:6.3.4.14	WP_011535872.1
Chrom1_000584	CDS	623737	624201	-	Chrom1	accB	pgaptmp_000584	465	61.29	acetyl-CoA carboxylase biotin carboxyl carrier protein	GO:0009317@acetyl-CoA carboxylase complex; GO:0003989@acetyl-CoA carboxylase activity; GO:0006633@fatty acid biosynthetic process	EC:6.4.1.2	NP_253534.1
Chrom1_000585	CDS	624300	624755	-	Chrom1	aroQ	pgaptmp_000585	456	60.526	type II 3-dehydroquinate dehydratase	GO:0003855@3-dehydroquinate dehydratase activity; GO:0009423@chorismate biosynthetic process	EC:4.2.1.10	WP_019750351.1
Chrom1_000586	CDS	624935	626707	-	Chrom1	.	pgaptmp_000586	1773	65.764	protein-disulfide reductase DsbD	GO:0009055@electron transfer activity; GO:0030554@adenyl nucleotide binding; GO:0047134@protein-disulfide reductase [NAD(P)H] activity; GO:0017004@cytochrome complex assembly	EC:1.8.1.8	WP_012051084.1
Chrom1_000587	pseudo	626811	627335	-	Chrom1	.	.	525	66.667	methyl-accepting chemotaxis protein	Pseudo Reason:incomplete	.	HMM:NF012245.6
Chrom1_000588	CDS	628927	630282	-	Chrom1	.	pgaptmp_000588	1356	64.381	diguanylate cyclase	GO:0009975@cyclase activity; GO:0009966@regulation of signal transduction	EC:2.7.7.65	WP_009685765.1
Chrom1_000589	CDS	630531	631598	+	Chrom1	.	pgaptmp_000589	1068	64.232	DUF2333 family protein	.	.	NP_253529.1
Chrom1_000590	CDS	631601	632137	+	Chrom1	.	pgaptmp_000590	537	63.873	NUDIX hydrolase	GO:0016817@hydrolase activity, acting on acid anhydrides; GO:0046872@metal ion binding; GO:0009132@nucleoside diphosphate metabolic process	EC:3.6.1.-	WP_019097109.1
Chrom1_000591	CDS	632454	632825	+	Chrom1	.	pgaptmp_000591	372	64.785	translation initiation factor Sui1	GO:0003743@translation initiation factor activity; GO:0006413@translational initiation	.	NP_253527.1
Chrom1_000592	CDS	632975	634888	+	Chrom1	speA	pgaptmp_000592	1914	62.121	arginine decarboxylase	GO:0008792@arginine decarboxylase activity; GO:0006527@arginine catabolic process; GO:0008295@spermidine biosynthetic process	EC:4.1.1.19	WP_012270333.1
Chrom1_000593	CDS	634998	635453	-	Chrom1	.	pgaptmp_000593	456	59.868	REP-associated tyrosine transposase	.	.	WP_009685770.1
Chrom1_000594	CDS	635574	636911	-	Chrom1	.	pgaptmp_000594	1338	66.966	MATE family efflux transporter	GO:0016020@membrane; GO:0042910@xenobiotic transmembrane transporter activity; GO:0006855@xenobiotic transmembrane transport	.	WP_017148077.1
Chrom1_000595	CDS	637113	642014	+	Chrom1	.	pgaptmp_000595	4902	65.871	alpha-2-macroglobulin family protein	GO:0004866@endopeptidase inhibitor activity; GO:0010951@negative regulation of endopeptidase activity	.	WP_012051091.1
Chrom1_000596	CDS	642152	642445	-	Chrom1	.	pgaptmp_000596	294	58.844	hypothetical protein	.	.	WP_020292721.1
Chrom1_000597	CDS	642523	644877	+	Chrom1	pbpC	pgaptmp_000597	2355	68.62	peptidoglycan glycosyltransferase PbpC	GO:0008658@penicillin binding; GO:0008955@peptidoglycan glycosyltransferase activity; GO:0009252@peptidoglycan biosynthetic process	EC:2.4.99.28	WP_019438044.1
Chrom1_000598	CDS	644932	645708	-	Chrom1	.	pgaptmp_000598	777	60.36	response regulator	GO:0000160@phosphorelay signal transduction system	.	WP_003257061.1
Chrom1_000599	CDS	645829	646299	-	Chrom1	.	pgaptmp_000599	471	61.783	prepilin peptidase	GO:0016020@membrane; GO:0004190@aspartic-type endopeptidase activity	EC:3.4.23.43	WP_004577000.1
Chrom1_000600	CDS	646480	647049	-	Chrom1	.	pgaptmp_000600	570	62.456	DUF4136 domain-containing protein	.	.	WP_019470376.1
Chrom1_000601	CDS	647069	647692	-	Chrom1	.	pgaptmp_000601	624	68.91	DUF4136 domain-containing protein	.	.	WP_016715411.1
Chrom1_000602	CDS	647714	648463	-	Chrom1	.	pgaptmp_000602	750	64.933	methyltransferase domain-containing protein	.	.	NP_253478.1
Chrom1_000603	CDS	648460	648765	-	Chrom1	.	pgaptmp_000603	306	61.438	MazG-like family protein	GO:0047429@nucleoside triphosphate diphosphatase activity; GO:0009143@nucleoside triphosphate catabolic process	.	WP_016395156.1
Chrom1_000604	CDS	648857	649708	-	Chrom1	.	pgaptmp_000604	852	64.202	MaoC family dehydratase	GO:0016829@lyase activity	.	WP_012051097.1
Chrom1_000605	CDS	649711	651063	-	Chrom1	.	pgaptmp_000605	1353	68.514	3-oxoacyl-ACP reductase	GO:0016491@oxidoreductase activity	EC:1.1.1.100	WP_003221346.1
Chrom1_000606	CDS	651183	652460	+	Chrom1	.	pgaptmp_000606	1278	65.258	acetyl-CoA C-acetyltransferase	GO:0016746@acyltransferase activity	EC:2.3.1.9	NP_253473.1
Chrom1_000607	CDS	652569	653348	+	Chrom1	.	pgaptmp_000607	780	64.103	AraC family transcriptional regulator	GO:0003700@DNA-binding transcription factor activity; GO:0043565@sequence-specific DNA binding; GO:0006355@regulation of DNA-templated transcription	.	WP_019470369.1
Chrom1_000608	CDS	653422	654189	-	Chrom1	.	pgaptmp_000608	768	65.104	methyl-accepting chemotaxis protein	GO:0006935@chemotaxis	.	HMM:NF012245.6
Chrom1_000609	pseudo	654280	655365	-	Chrom1	.	.	1086	62.063	HAMP domain-containing protein	Pseudo Reason:incomplete	.	HMM:NF014763.6
Chrom1_000610	CDS	655522	655932	-	Chrom1	cueR	pgaptmp_000610	411	63.99	Cu(I)-responsive transcriptional regulator	GO:0003677@DNA binding; GO:0003700@DNA-binding transcription factor activity; GO:0005507@copper ion binding; GO:0045893@positive regulation of DNA-templated transcription; GO:0046688@response to copper ion	.	NP_253466.1
Chrom1_000611	CDS	655929	658328	-	Chrom1	.	pgaptmp_000611	2400	68.083	heavy metal translocating P-type ATPase	GO:0016020@membrane; GO:0005524@ATP binding; GO:0015662@P-type ion transporter activity; GO:0016887@ATP hydrolysis activity; GO:0019829@ATPase-coupled monoatomic cation transmembrane transporter activity; GO:0042626@ATPase-coupled transmembrane transporter activity; GO:0046872@metal ion binding; GO:0140358@P-type transmembrane transporter activity; GO:0006812@monoatomic cation transport	EC:7.2.2.-	WP_004576994.1
Chrom1_000612	CDS	658381	658767	-	Chrom1	.	pgaptmp_000612	387	61.24	hypothetical protein	.	.	WP_019438053.1
Chrom1_000613	CDS	658912	659109	+	Chrom1	.	pgaptmp_000613	198	60.101	heavy-metal-associated domain-containing protein	GO:0046872@metal ion binding	.	WP_009685795.1
Chrom1_000614	CDS	659264	660445	+	Chrom1	.	pgaptmp_000614	1182	66.244	multidrug effflux MFS transporter	GO:0022857@transmembrane transporter activity; GO:0055085@transmembrane transport	.	WP_009685796.1
Chrom1_000615	CDS	660396	660593	-	Chrom1	.	pgaptmp_000615	198	67.172	hypothetical protein	.	.	WP_003255284.1
Chrom1_000616	CDS	661068	661781	+	Chrom1	.	pgaptmp_000616	714	66.667	transcriptional regulator	.	.	WP_004576993.1
Chrom1_000617	CDS	661790	662737	-	Chrom1	.	pgaptmp_000617	948	62.342	adenosine deaminase	GO:0000034@adenine deaminase activity; GO:0006146@adenine catabolic process	EC:3.5.4.4	WP_013970740.1
Chrom1_000618	CDS	662824	663510	-	Chrom1	.	pgaptmp_000618	687	62.009	SDR family oxidoreductase	GO:0016491@oxidoreductase activity	.	WP_010951863.1
Chrom1_000619	CDS	663831	664415	-	Chrom1	.	pgaptmp_000619	585	65.47	IMPACT family protein	.	.	WP_012270359.1
Chrom1_000620	CDS	664425	665087	-	Chrom1	.	pgaptmp_000620	663	59.879	TetR/AcrR family transcriptional regulator	.	.	WP_003257076.1
Chrom1_000621	CDS	665178	666095	-	Chrom1	.	pgaptmp_000621	918	64.161	LysR family transcriptional regulator	GO:0003677@DNA binding; GO:0003700@DNA-binding transcription factor activity; GO:0006355@regulation of DNA-templated transcription	.	WP_012316368.1
Chrom1_000622	CDS	666214	667560	+	Chrom1	.	pgaptmp_000622	1347	62.955	aspartate aminotransferase family protein	.	.	WP_004576992.1
Chrom1_000623	CDS	667633	669126	+	Chrom1	.	pgaptmp_000623	1494	60.776	CoA-acylating methylmalonate-semialdehyde dehydrogenase	.	EC:1.2.1.-	NP_248820.1
Chrom1_000624	rRNA	669677	671213	+	Chrom1	.	.	1537	53.806	16S ribosomal RNA	.	.	Rfam:15.0:RF00177
Chrom1_000625	rRNA	671495	674387	+	Chrom1	.	.	2893	51.918	23S ribosomal RNA	.	.	Rfam:15.0:RF02541
Chrom1_000626	rRNA	674522	674637	+	Chrom1	rrf	.	116	51.724	5S ribosomal RNA	.	.	Rfam:15.0:RF00001
Chrom1_000627	CDS	674861	675520	+	Chrom1	.	pgaptmp_000627	660	56.061	paraquat-inducible protein A	GO:0005886@plasma membrane; GO:0006950@response to stress; GO:0061024@membrane organization	.	WP_011535731.1
Chrom1_000628	CDS	675507	676130	+	Chrom1	.	pgaptmp_000628	624	57.532	paraquat-inducible protein A	GO:0005886@plasma membrane; GO:0006950@response to stress; GO:0061024@membrane organization	.	YP_008719782.1
Chrom1_000629	CDS	676123	678423	+	Chrom1	.	pgaptmp_000629	2301	61.756	MlaD family protein	.	.	WP_007930129.1
Chrom1_000630	CDS	678573	678851	-	Chrom1	rpsT	pgaptmp_000630	279	52.688	30S ribosomal protein S20	GO:0005840@ribosome; GO:0003723@RNA binding; GO:0003735@structural constituent of ribosome; GO:0006412@translation	.	WP_007942340.1
Chrom1_000631	CDS	679102	680640	+	Chrom1	murJ	pgaptmp_000631	1539	63.093	murein biosynthesis integral membrane protein MurJ	GO:0009252@peptidoglycan biosynthetic process; GO:0034204@lipid translocation	.	WP_012270367.1
Chrom1_000632	CDS	680759	681709	+	Chrom1	ribF	pgaptmp_000632	951	66.351	bifunctional riboflavin kinase/FAD synthetase	GO:0003919@FMN adenylyltransferase activity	EC:2.7.1.26; EC:2.7.7.2	WP_008090097.1
Chrom1_000633	CDS	681706	684537	+	Chrom1	ileS	pgaptmp_000633	2832	63.065	isoleucine--tRNA ligase	GO:0000166@nucleotide binding; GO:0004822@isoleucine-tRNA ligase activity; GO:0005524@ATP binding; GO:0006428@isoleucyl-tRNA aminoacylation	EC:6.1.1.5	NP_253250.1
Chrom1_000634	CDS	684530	685045	+	Chrom1	lspA	pgaptmp_000634	516	62.791	signal peptidase II	GO:0005886@plasma membrane; GO:0004190@aspartic-type endopeptidase activity; GO:0006508@proteolysis; GO:0009306@protein secretion	EC:3.4.23.36	WP_011336004.1
Chrom1_000635	CDS	685038	685475	+	Chrom1	fkpB	pgaptmp_000635	438	60.274	FKBP-type peptidyl-prolyl cis-trans isomerase	GO:0003755@peptidyl-prolyl cis-trans isomerase activity	EC:5.2.1.8	WP_012270371.1
Chrom1_000636	CDS	685490	686437	+	Chrom1	ispH	pgaptmp_000636	948	63.608	4-hydroxy-3-methylbut-2-enyl diphosphate reductase	GO:0046872@metal ion binding; GO:0051745@4-hydroxy-3-methylbut-2-enyl diphosphate reductase activity; GO:0019288@isopentenyl diphosphate biosynthetic process, methylerythritol 4-phosphate pathway; GO:0050992@dimethylallyl diphosphate biosynthetic process	EC:1.17.7.4	WP_004372390.1
Chrom1_000637	CDS	686498	686986	-	Chrom1	.	pgaptmp_000637	489	64.417	GspH/FimT family pseudopilin	GO:0015627@type II protein secretion system complex; GO:0015628@protein secretion by the type II secretion system	.	WP_012316356.1
Chrom1_000638	CDS	687097	687279	+	Chrom1	.	pgaptmp_000638	183	65.027	prepilin-type N-terminal cleavage/methylation domain-containing protein	.	.	WP_020192262.1
Chrom1_000639	CDS	687276	687914	+	Chrom1	.	pgaptmp_000639	639	64.632	PilW family protein	GO:0005886@plasma membrane; GO:0043683@type IV pilus assembly	.	WP_019750369.1
Chrom1_000640	CDS	687911	688378	+	Chrom1	.	pgaptmp_000640	468	66.667	hypothetical protein	.	.	WP_012051116.1
Chrom1_000641	CDS	688380	688769	+	Chrom1	.	pgaptmp_000641	390	67.949	type IV pilin protein	GO:0016020@membrane; GO:0043683@type IV pilus assembly	.	WP_019750371.1
Chrom1_000642	CDS	688824	689921	+	Chrom1	thiO	pgaptmp_000642	1098	65.756	glycine oxidase ThiO	GO:0016647@oxidoreductase activity, acting on the CH-NH group of donors, oxygen as acceptor; GO:0050660@flavin adenine dinucleotide binding	EC:1.4.3.19	WP_003247575.1
Chrom1_000643	CDS	690411	691820	-	Chrom1	.	pgaptmp_000643	1410	65.957	amidase	GO:0003824@catalytic activity	EC:3.5.1.4	WP_019436797.1
Chrom1_000644	CDS	691822	693099	-	Chrom1	.	pgaptmp_000644	1278	66.432	Zn-dependent hydrolase	.	.	WP_020192257.1
Chrom1_000645	CDS	693216	693911	-	Chrom1	.	pgaptmp_000645	696	61.925	ABC transporter ATP-binding protein	GO:0005524@ATP binding; GO:0016887@ATP hydrolysis activity; GO:0042626@ATPase-coupled transmembrane transporter activity; GO:0140359@ABC-type transporter activity	.	WP_016392907.1
Chrom1_000646	CDS	693911	694663	-	Chrom1	.	pgaptmp_000646	753	65.339	ABC transporter ATP-binding protein	GO:0005524@ATP binding; GO:0016887@ATP hydrolysis activity; GO:0042626@ATPase-coupled transmembrane transporter activity; GO:0140359@ABC-type transporter activity	.	WP_016713400.1
Chrom1_000647	CDS	694663	695682	-	Chrom1	.	pgaptmp_000647	1020	64.216	branched-chain amino acid ABC transporter permease	GO:0042626@ATPase-coupled transmembrane transporter activity; GO:0140359@ABC-type transporter activity; GO:0015803@branched-chain amino acid transport	.	WP_012270381.1
Chrom1_000648	CDS	695684	696544	-	Chrom1	.	pgaptmp_000648	861	64.111	branched-chain amino acid ABC transporter permease	GO:0042626@ATPase-coupled transmembrane transporter activity; GO:0140359@ABC-type transporter activity; GO:0015803@branched-chain amino acid transport	.	WP_020301305.1
Chrom1_000649	CDS	696610	697812	-	Chrom1	.	pgaptmp_000649	1203	64.173	ABC transporter substrate-binding protein	.	.	WP_016713396.1
Chrom1_000650	CDS	697903	698667	-	Chrom1	.	pgaptmp_000650	765	64.706	FadR/GntR family transcriptional regulator	GO:0003677@DNA binding; GO:0003700@DNA-binding transcription factor activity	.	WP_019437914.1
Chrom1_000651	CDS	698850	699080	-	Chrom1	.	pgaptmp_000651	231	64.069	PP0621 family protein	.	.	WP_014755231.1
Chrom1_000652	CDS	699353	700372	-	Chrom1	.	pgaptmp_000652	1020	63.529	outer membrane protein assembly factor BamD	.	.	NP_253235.1
Chrom1_000653	CDS	700520	701482	+	Chrom1	rluD	pgaptmp_000653	963	64.59	23S rRNA pseudouridine(1911/1915/1917) synthase RluD	GO:0003723@RNA binding; GO:0009982@pseudouridine synthase activity; GO:0001522@pseudouridine synthesis; GO:0009451@RNA modification	EC:5.4.99.23	NP_253234.1
Chrom1_000654	CDS	701479	702219	+	Chrom1	pgeF	pgaptmp_000654	741	68.691	peptidoglycan editing factor PgeF	.	.	WP_009683006.1
Chrom1_000655	CDS	702392	704956	+	Chrom1	clpB	pgaptmp_000655	2565	62.339	ATP-dependent chaperone ClpB	GO:0005524@ATP binding; GO:0016887@ATP hydrolysis activity; GO:0009408@response to heat; GO:0042026@protein refolding	.	WP_010951887.1
Chrom1_000656	tRNA	705419	705494	+	Chrom1	.	.	76	55.263	tRNA-Asn	.	.	.
Chrom1_000657	tRNA	705498	705574	+	Chrom1	.	.	77	64.935	tRNA-Pro	.	.	.
Chrom1_000658	tRNA	705581	705656	+	Chrom1	.	.	76	50	tRNA-Lys	.	.	.
Chrom1_000659	tRNA	705704	705780	+	Chrom1	.	.	77	64.935	tRNA-Pro	.	.	.
Chrom1_000660	tRNA	705786	705861	+	Chrom1	.	.	76	50	tRNA-Lys	.	.	.
Chrom1_000661	CDS	706200	707453	-	Chrom1	.	pgaptmp_000661	1254	56.061	site-specific integrase	GO:0003677@DNA binding; GO:0009037@tyrosine-based site-specific recombinase activity; GO:0006310@DNA recombination; GO:0007059@chromosome segregation; GO:0015074@DNA integration	.	WP_003117094.1
Chrom1_000662	CDS	707450	709333	-	Chrom1	mobH	pgaptmp_000662	1884	58.068	MobH family relaxase	.	.	WP_016253753.1
Chrom1_000663	pseudo	709621	709935	-	Chrom1	.	.	315	60.317	Tn3 family transposase	Pseudo Reason:incomplete	.	WP_015060658.1
Chrom1_000664	pseudo	709969	710231	-	Chrom1	.	.	263	60.076	Tn3 family transposase	Pseudo Reason:frameshifted	.	WP_001138014.1
Chrom1_000665	CDS	710252	710710	-	Chrom1	.	pgaptmp_000665	459	45.534	methyl-accepting chemotaxis protein	GO:0016020@membrane; GO:0007165@signal transduction	.	HMM:NF012245.6
Chrom1_000666	pseudo	710798	711562	-	Chrom1	.	.	765	44.052	PAS domain-containing protein	Pseudo Reason:incomplete	.	HMM:TIGR00229.1
Chrom1_000667	CDS	711762	712739	-	Chrom1	.	pgaptmp_000667	978	55.112	IS5 family transposase	GO:0004803@transposase activity	.	WP_076611532.1
Chrom1_000668	CDS	713754	715136	+	Chrom1	.	pgaptmp_000668	1383	53.579	IS1380 family transposase	GO:0004803@transposase activity	.	WP_076611315.1
Chrom1_000669	CDS	716305	716610	+	Chrom1	.	pgaptmp_000669	306	58.824	type II toxin-antitoxin system RelE/ParE family toxin	.	.	WP_004397564.1
Chrom1_000670	CDS	716591	716926	+	Chrom1	.	pgaptmp_000670	336	58.333	helix-turn-helix domain-containing protein	GO:0003677@DNA binding	.	HMM:NF025120.6
Chrom1_000671	CDS	716941	717276	+	Chrom1	.	pgaptmp_000671	336	58.631	transposase	.	.	WP_000741275.1
Chrom1_000672	CDS	717300	717626	+	Chrom1	.	pgaptmp_000672	327	63.303	hypothetical protein	.	.	WP_011809177.1
Chrom1_000673	CDS	717623	718003	+	Chrom1	.	pgaptmp_000673	381	63.517	hypothetical protein	.	.	WP_009315811.1
Chrom1_000674	CDS	718160	718513	+	Chrom1	.	pgaptmp_000674	354	62.994	DUF3391 domain-containing protein	.	.	HMM:NF023299.6
Chrom1_000675	CDS	718605	719474	+	Chrom1	.	pgaptmp_000675	870	62.069	HD-GYP domain-containing protein	GO:0004112@cyclic-nucleotide phosphodiesterase activity; GO:0046872@metal ion binding	.	WP_020308525.1
Chrom1_000676	CDS	719632	720105	-	Chrom1	.	pgaptmp_000676	474	46.624	hypothetical protein	.	.	.
Chrom1_000677	CDS	720224	720577	-	Chrom1	.	pgaptmp_000677	354	54.52	type II toxin-antitoxin system RelE/ParE family toxin	GO:0110001@toxin-antitoxin complex; GO:0090729@toxin activity	.	WP_009402066.1
Chrom1_000678	CDS	720586	720864	-	Chrom1	.	pgaptmp_000678	279	54.122	type II toxin-antitoxin system ParD family antitoxin	GO:0051983@regulation of chromosome segregation	.	WP_009402065.1
Chrom1_000679	CDS	720977	721303	+	Chrom1	.	pgaptmp_000679	327	50.153	hypothetical protein	.	.	.
Chrom1_000680	CDS	721352	722893	-	Chrom1	.	pgaptmp_000680	1542	56.55	conjugal transfer protein TraG N-terminal domain-containing protein	.	.	WP_009402063.1
Chrom1_000681	CDS	722890	723246	-	Chrom1	.	pgaptmp_000681	357	57.143	hypothetical protein	.	.	.
Chrom1_000682	CDS	723249	724610	-	Chrom1	.	pgaptmp_000682	1362	60.426	integrating conjugative element protein	.	.	WP_009402060.1
Chrom1_000683	CDS	724630	725565	-	Chrom1	.	pgaptmp_000683	936	60.47	TIGR03756 family integrating conjugative element protein	.	.	WP_003368084.1
Chrom1_000684	CDS	725565	725984	-	Chrom1	.	pgaptmp_000684	420	62.857	TIGR03757 family integrating conjugative element protein	.	.	WP_020303095.1
Chrom1_000685	CDS	726178	726459	+	Chrom1	.	pgaptmp_000685	282	51.773	hypothetical protein	.	.	WP_019438536.1
Chrom1_000686	CDS	726531	726752	+	Chrom1	.	pgaptmp_000686	222	57.658	hypothetical protein	.	.	WP_003254020.1
Chrom1_000687	CDS	727078	727398	-	Chrom1	.	pgaptmp_000687	321	57.632	hypothetical protein	.	.	WP_009402048.1
Chrom1_000688	CDS	727407	728051	-	Chrom1	.	pgaptmp_000688	645	60	DsbA family protein	GO:0015036@disulfide oxidoreductase activity	.	HMM:NF024853.6
Chrom1_000689	CDS	728044	728349	-	Chrom1	.	pgaptmp_000689	306	55.229	hypothetical protein	.	.	WP_012702153.1
Chrom1_000690	CDS	728346	731339	-	Chrom1	.	pgaptmp_000690	2994	59.92	conjugative transfer ATPase	GO:0005524@ATP binding	.	WP_010210235.1
Chrom1_000691	CDS	731339	731788	-	Chrom1	.	pgaptmp_000691	450	60.444	TIGR03751 family conjugal transfer lipoprotein	.	.	WP_017682871.1
Chrom1_000692	CDS	731766	733265	-	Chrom1	.	pgaptmp_000692	1500	60.133	TIGR03752 family integrating conjugative element protein	GO:0005886@plasma membrane	.	WP_012702150.1
Chrom1_000693	CDS	733246	734139	-	Chrom1	.	pgaptmp_000693	894	61.298	TIGR03749 family integrating conjugative element protein	.	.	WP_009402037.1
Chrom1_000694	CDS	734136	734786	-	Chrom1	.	pgaptmp_000694	651	58.065	PFL_4703 family integrating conjugative element protein	.	.	WP_012702148.1
Chrom1_000695	CDS	734795	735178	-	Chrom1	.	pgaptmp_000695	384	58.854	TIGR03750 family conjugal transfer protein	.	.	WP_017001410.1
Chrom1_000696	CDS	735192	735497	-	Chrom1	.	pgaptmp_000696	306	58.497	TIGR03745 family integrating conjugative element membrane protein	GO:0005886@plasma membrane	.	WP_017682874.1
Chrom1_000697	CDS	735558	735791	-	Chrom1	.	pgaptmp_000697	234	60.684	TIGR03758 family integrating conjugative element protein	GO:0005886@plasma membrane	.	WP_004352783.1
Chrom1_000698	CDS	735794	736111	-	Chrom1	.	pgaptmp_000698	318	64.151	RAQPRD family integrative conjugative element protein	.	.	WP_007247276.1
Chrom1_000699	CDS	736632	736955	-	Chrom1	.	pgaptmp_000699	324	56.481	hypothetical protein	.	.	WP_009402030.1
Chrom1_000700	CDS	736974	738443	-	Chrom1	.	pgaptmp_000700	1470	57.891	UvrD-helicase domain-containing protein	GO:0005524@ATP binding	.	WP_009402028.1
Chrom1_000701	CDS	738455	739204	-	Chrom1	.	pgaptmp_000701	750	58.933	TIGR03747 family integrating conjugative element membrane protein	GO:0005886@plasma membrane	.	WP_011062952.1
Chrom1_000702	CDS	739215	741431	-	Chrom1	traD	pgaptmp_000702	2217	60.938	type IV conjugative transfer system coupling protein TraD	.	.	WP_020312465.1
Chrom1_000703	CDS	741433	741681	-	Chrom1	.	pgaptmp_000703	249	64.659	hypothetical protein	.	.	.
Chrom1_000704	CDS	741690	742166	-	Chrom1	.	pgaptmp_000704	477	61.845	integrating conjugative element protein	.	.	WP_007160858.1
Chrom1_000705	CDS	742217	742777	-	Chrom1	.	pgaptmp_000705	561	64.528	lytic transglycosylase domain-containing protein	.	.	WP_005758870.1
Chrom1_000706	CDS	742762	743520	-	Chrom1	.	pgaptmp_000706	759	61.001	TIGR03759 family integrating conjugative element protein	.	.	WP_003099814.1
Chrom1_000707	CDS	743531	744229	-	Chrom1	.	pgaptmp_000707	699	59.227	methyl-accepting chemotaxis protein	.	.	WP_009402007.1
Chrom1_000708	pseudo	745166	745390	-	Chrom1	.	.	225	55.556	DUF4113 domain-containing protein	Pseudo Reason:incomplete	.	WP_008036115.1
Chrom1_000709	CDS	745645	746100	+	Chrom1	.	pgaptmp_000709	456	55.702	glyoxalase superfamily protein	.	.	HMM:NF040431.5
Chrom1_000710	CDS	746214	746381	+	Chrom1	.	pgaptmp_000710	168	47.619	hypothetical protein	.	.	.
Chrom1_000711	CDS	746423	748672	-	Chrom1	.	pgaptmp_000711	2250	61.867	SNF2-related protein	GO:0005524@ATP binding; GO:0140658@ATP-dependent chromatin remodeler activity	.	WP_003099803.1
Chrom1_000712	CDS	748770	750209	-	Chrom1	.	pgaptmp_000712	1440	62.222	DUF6094 domain-containing protein	.	.	WP_003158168.1
Chrom1_000713	CDS	750238	750840	-	Chrom1	.	pgaptmp_000713	603	60.365	hypothetical protein	.	.	WP_009399100.1
Chrom1_000714	CDS	750906	751160	-	Chrom1	.	pgaptmp_000714	255	54.118	hypothetical protein	.	.	WP_011062941.1
Chrom1_000715	CDS	751254	751859	-	Chrom1	.	pgaptmp_000715	606	58.581	DUF3275 family protein	.	.	WP_011062940.1
Chrom1_000716	CDS	751922	752332	-	Chrom1	.	pgaptmp_000716	411	57.664	hypothetical protein	.	.	.
Chrom1_000717	CDS	752401	752721	-	Chrom1	.	pgaptmp_000717	321	61.371	hypothetical protein	.	.	WP_009399108.1
Chrom1_000718	CDS	753028	753378	-	Chrom1	.	pgaptmp_000718	351	49.858	hypothetical protein	.	.	.
Chrom1_000719	CDS	753761	754306	-	Chrom1	.	pgaptmp_000719	546	53.846	STY4534 family ICE replication protein	.	.	WP_009399109.1
Chrom1_000720	CDS	755005	755361	-	Chrom1	.	pgaptmp_000720	357	59.664	hypothetical protein	.	.	.
Chrom1_000721	CDS	756427	756867	-	Chrom1	pilM	pgaptmp_000721	441	53.061	type IV pilus biogenesis protein PilM	.	.	WP_009399118.1
Chrom1_000722	CDS	756978	757631	-	Chrom1	.	pgaptmp_000722	654	48.165	hypothetical protein	.	.	WP_019099316.1
Chrom1_000723	CDS	757758	759044	-	Chrom1	pilV	pgaptmp_000723	1287	58.819	shufflon system plasmid conjugative transfer pilus tip adhesin PilV	.	.	WP_007247515.1
Chrom1_000724	CDS	759034	759975	-	Chrom1	.	pgaptmp_000724	942	58.705	ATPase, T2SS/T4P/T4SS family	.	.	WP_016971657.1
Chrom1_000725	CDS	759987	760502	-	Chrom1	.	pgaptmp_000725	516	55.039	type 4 pilus major pilin	.	.	WP_003317566.1
Chrom1_000726	CDS	760526	761692	-	Chrom1	.	pgaptmp_000726	1167	56.984	type II secretion system F family protein	.	.	WP_011062932.1
Chrom1_000727	CDS	761685	763202	-	Chrom1	.	pgaptmp_000727	1518	56.785	GspE/PulE family protein	GO:0016020@membrane; GO:0005524@ATP binding; GO:0016887@ATP hydrolysis activity; GO:0009306@protein secretion	.	WP_011062931.1
Chrom1_000728	CDS	763250	763807	-	Chrom1	pilP	pgaptmp_000728	558	60.753	type IV pilus biogenesis protein PilP	GO:0009297@pilus assembly	.	WP_008437355.1
Chrom1_000729	CDS	763797	765125	-	Chrom1	pilO2	pgaptmp_000729	1329	59.518	type 4b pilus protein PilO2	.	.	WP_011062929.1
Chrom1_000730	CDS	765136	766956	-	Chrom1	.	pgaptmp_000730	1821	58.869	PilN family type IVB pilus formation outer membrane protein	GO:0019867@outer membrane; GO:0009297@pilus assembly; GO:0009306@protein secretion	.	WP_019818091.1
Chrom1_000731	CDS	766953	768092	-	Chrom1	.	pgaptmp_000731	1140	61.93	TcpQ domain-containing protein	.	.	WP_009399143.1
Chrom1_000732	CDS	768269	768943	+	Chrom1	.	pgaptmp_000732	675	57.037	DUF6710 family protein	.	.	HMM:NF042748.4
Chrom1_000733	CDS	768933	770900	-	Chrom1	.	pgaptmp_000733	1968	61.89	DEAD/DEAH box helicase	GO:0003676@nucleic acid binding; GO:0004386@helicase activity; GO:0005524@ATP binding; GO:0016887@ATP hydrolysis activity	EC:3.6.4.-	WP_009399147.1
Chrom1_000734	CDS	770897	771199	-	Chrom1	.	pgaptmp_000734	303	59.406	hypothetical protein	.	.	WP_020190757.1
Chrom1_000735	CDS	771337	773247	-	Chrom1	.	pgaptmp_000735	1911	61.277	DNA topoisomerase	GO:0003677@DNA binding; GO:0003916@DNA topoisomerase activity; GO:0006265@DNA topological change	EC:5.6.2.-	WP_008437341.1
Chrom1_000736	CDS	773368	773565	-	Chrom1	.	pgaptmp_000736	198	59.596	CrpP family ICE-associated protein	.	.	WP_009399151.1
Chrom1_000737	CDS	773983	774369	-	Chrom1	.	pgaptmp_000737	387	58.14	hypothetical protein	.	.	WP_003368177.1
Chrom1_000738	CDS	774568	775074	-	Chrom1	.	pgaptmp_000738	507	59.763	single-stranded DNA-binding protein	.	.	WP_003105748.1
Chrom1_000739	CDS	775089	775604	-	Chrom1	.	pgaptmp_000739	516	57.946	DUF3158 family protein	.	.	WP_011062922.1
Chrom1_000740	CDS	775631	776356	-	Chrom1	.	pgaptmp_000740	726	60.882	PFL_4669 family integrating conjugative element protein	.	.	WP_009399156.1
Chrom1_000741	CDS	777048	777770	-	Chrom1	.	pgaptmp_000741	723	56.017	prepilin peptidase	GO:0016020@membrane; GO:0004190@aspartic-type endopeptidase activity	EC:3.4.23.43	WP_012270394.1
Chrom1_000742	CDS	777763	779064	-	Chrom1	.	pgaptmp_000742	1302	56.989	STY4528 family pathogenicity island replication protein	.	.	WP_009399687.1
Chrom1_000743	CDS	779061	779756	-	Chrom1	.	pgaptmp_000743	696	56.178	DUF2857 domain-containing protein	.	.	WP_009399685.1
Chrom1_000744	CDS	779789	781495	-	Chrom1	.	pgaptmp_000744	1707	58.172	ParB family protein	.	.	WP_009399683.1
Chrom1_000745	CDS	781497	781841	-	Chrom1	.	pgaptmp_000745	345	54.783	Arc family DNA-binding protein	GO:0003677@DNA binding	.	WP_009399681.1
Chrom1_000746	CDS	781852	782856	-	Chrom1	yejK	pgaptmp_000746	1005	57.91	nucleoid-associated protein YejK	GO:0009295@nucleoid	.	WP_019412142.1
Chrom1_000747	CDS	782856	783089	-	Chrom1	.	pgaptmp_000747	234	60.684	hypothetical protein	.	.	WP_009399676.1
Chrom1_000748	CDS	783082	783609	-	Chrom1	.	pgaptmp_000748	528	58.144	hypothetical protein	.	.	WP_016971635.1
Chrom1_000749	CDS	783599	783787	-	Chrom1	.	pgaptmp_000749	189	59.788	hypothetical protein	.	.	WP_003117029.1
Chrom1_000750	CDS	783784	785130	-	Chrom1	dnaB	pgaptmp_000750	1347	57.164	replicative DNA helicase	GO:0003677@DNA binding; GO:0003678@DNA helicase activity; GO:0005524@ATP binding; GO:0006260@DNA replication	EC:3.6.4.12	WP_009399672.1
Chrom1_000751	CDS	785127	785825	-	Chrom1	.	pgaptmp_000751	699	58.655	DUF2786 domain-containing protein	.	.	WP_017002284.1
Chrom1_000752	CDS	785825	786067	-	Chrom1	.	pgaptmp_000752	243	60.082	hypothetical protein	.	.	.
Chrom1_000753	CDS	786064	786816	-	Chrom1	.	pgaptmp_000753	753	55.644	hypothetical protein	.	.	WP_016971630.1
Chrom1_000754	CDS	786809	787696	-	Chrom1	.	pgaptmp_000754	888	58.108	ParA family protein	GO:0005524@ATP binding; GO:0016887@ATP hydrolysis activity	.	WP_009399663.1
Chrom1_000755	CDS	788032	789327	-	Chrom1	.	pgaptmp_000755	1296	62.963	NAD(P)/FAD-dependent oxidoreductase	GO:0003954@NADH dehydrogenase activity; GO:0006116@obsolete NADH oxidation	EC:1.6.-.-	NP_253228.1
Chrom1_000756	CDS	789412	789585	-	Chrom1	.	pgaptmp_000756	174	63.793	DUF3094 family protein	.	.	WP_007909875.1
Chrom1_000757	CDS	789719	790348	-	Chrom1	.	pgaptmp_000757	630	65.397	DUF1780 domain-containing protein	.	.	WP_011266631.1
Chrom1_000758	CDS	790481	791164	+	Chrom1	.	pgaptmp_000758	684	62.427	energy-coupling factor ABC transporter permease	GO:0016020@membrane; GO:0000041@transition metal ion transport	.	WP_009683002.1
Chrom1_000759	CDS	791216	791416	-	Chrom1	yacG	pgaptmp_000759	201	61.692	DNA gyrase inhibitor YacG	GO:0008270@zinc ion binding; GO:0006355@regulation of DNA-templated transcription	.	WP_003260624.1
Chrom1_000760	CDS	791413	792036	-	Chrom1	coaE	pgaptmp_000760	624	66.026	dephospho-CoA kinase	GO:0005737@cytoplasm; GO:0004140@dephospho-CoA kinase activity; GO:0005524@ATP binding; GO:0015937@coenzyme A biosynthetic process	EC:2.7.1.24	WP_019437918.1
Chrom1_000761	CDS	792036	792902	-	Chrom1	.	pgaptmp_000761	867	63.091	prepilin peptidase	GO:0016020@membrane; GO:0004190@aspartic-type endopeptidase activity	EC:3.4.23.43	WP_010951890.1
Chrom1_000762	CDS	792905	794113	-	Chrom1	.	pgaptmp_000762	1209	65.84	type II secretion system F family protein	GO:0005886@plasma membrane; GO:0016020@membrane; GO:0015628@protein secretion by the type II secretion system	.	WP_019097783.1
Chrom1_000763	CDS	794329	794739	+	Chrom1	.	pgaptmp_000763	411	64.72	pilin	GO:0009289@pilus; GO:0015627@type II protein secretion system complex; GO:0007155@cell adhesion; GO:0015628@protein secretion by the type II secretion system	.	WP_009682997.1
Chrom1_000764	tRNA	794811	794886	+	Chrom1	.	.	76	61.842	tRNA-Thr	.	.	.
Chrom1_000765	CDS	795081	795719	+	Chrom1	.	pgaptmp_000765	639	53.991	hypothetical protein	.	.	WP_017710572.1
Chrom1_000766	CDS	795722	796339	-	Chrom1	.	pgaptmp_000766	618	63.592	recombinase family protein	GO:0000150@DNA strand exchange activity; GO:0003677@DNA binding; GO:0006310@DNA recombination; GO:0015074@DNA integration	.	WP_005746309.1
Chrom1_000767	CDS	796457	797425	+	Chrom1	.	pgaptmp_000767	969	48.504	hypothetical protein	.	.	.
Chrom1_000768	pseudo	797434	797880	-	Chrom1	.	.	447	58.613	tail assembly protein	Pseudo Reason:incomplete	.	WP_019750382.1
Chrom1_000769	pseudo	798060	798360	+	Chrom1	.	.	301	59.468	integrase domain-containing protein	Pseudo Reason:frameshifted	.	WP_012316693.1
Chrom1_000770	CDS	798513	799208	+	Chrom1	.	pgaptmp_000770	696	45.546	hypothetical protein	.	.	.
Chrom1_000771	CDS	799495	800943	+	Chrom1	.	pgaptmp_000771	1449	43.685	KAP family P-loop NTPase fold protein	.	.	HMM:NF019313.6
Chrom1_000772	pseudo	801817	801966	+	Chrom1	.	.	150	54.667	Fic family protein	Pseudo Reason:incomplete	.	WP_019408906.1
Chrom1_000773	CDS	802422	802649	+	Chrom1	.	pgaptmp_000773	228	60.965	hypothetical protein	.	.	WP_016501566.1
Chrom1_000774	CDS	802953	803408	+	Chrom1	.	pgaptmp_000774	456	61.623	GFA family protein	GO:0016846@carbon-sulfur lyase activity; GO:0046872@metal ion binding	.	WP_009686074.1
Chrom1_000775	CDS	803895	804458	+	Chrom1	.	pgaptmp_000775	564	59.043	hypothetical protein	.	.	.
Chrom1_000776	CDS	804514	805899	-	Chrom1	.	pgaptmp_000776	1386	63.348	GntP family permease	GO:0022857@transmembrane transporter activity; GO:0055085@transmembrane transport	.	WP_012051137.1
Chrom1_000777	CDS	806138	807613	-	Chrom1	.	pgaptmp_000777	1476	63.076	PAS domain S-box protein	.	.	WP_009686078.1
Chrom1_000778	CDS	807818	808804	+	Chrom1	.	pgaptmp_000778	987	66.667	hypothetical protein	.	.	WP_009686079.1
Chrom1_000779	CDS	808881	809060	+	Chrom1	.	pgaptmp_000779	180	55	CsbD family protein	.	.	WP_012314045.1
Chrom1_000780	CDS	809137	809958	-	Chrom1	.	pgaptmp_000780	822	62.53	amino acid ABC transporter permease	GO:0042626@ATPase-coupled transmembrane transporter activity; GO:0140359@ABC-type transporter activity; GO:0006865@amino acid transport	.	WP_009686081.1
Chrom1_000781	CDS	809955	810776	-	Chrom1	.	pgaptmp_000781	822	61.071	ABC transporter substrate-binding protein	.	.	WP_016484811.1
Chrom1_000782	CDS	810895	811779	+	Chrom1	.	pgaptmp_000782	885	66.102	homocysteine S-methyltransferase family protein	.	.	WP_016484812.1
Chrom1_000783	CDS	811944	813917	+	Chrom1	.	pgaptmp_000783	1974	61.499	BCCT family transporter	GO:0016020@membrane; GO:0022857@transmembrane transporter activity; GO:0071705@nitrogen compound transport	.	WP_016484813.1
Chrom1_000784	CDS	813924	814880	-	Chrom1	.	pgaptmp_000784	957	64.472	arsenic resistance protein	.	.	WP_009686085.1
Chrom1_000785	CDS	815201	816454	-	Chrom1	glyA	pgaptmp_000785	1254	61.722	serine hydroxymethyltransferase	GO:0004372@glycine hydroxymethyltransferase activity; GO:0008270@zinc ion binding; GO:0030170@pyridoxal phosphate binding; GO:0070905@serine binding; GO:0019264@glycine biosynthetic process from serine	EC:2.1.2.1	NP_253292.1
Chrom1_000786	CDS	816823	820653	-	Chrom1	.	pgaptmp_000786	3831	64.918	sensor domain-containing protein	GO:0000160@phosphorelay signal transduction system; GO:0007165@signal transduction	.	WP_008091994.1
Chrom1_000787	CDS	820902	821300	+	Chrom1	.	pgaptmp_000787	399	66.416	hypothetical protein	.	.	WP_014589627.1
Chrom1_000788	CDS	821538	823205	+	Chrom1	ettA	pgaptmp_000788	1668	62.53	energy-dependent translational throttle protein EttA	GO:0005524@ATP binding; GO:0045900@negative regulation of translational elongation	.	WP_003443957.1
Chrom1_000789	CDS	823437	824777	+	Chrom1	gdhA	pgaptmp_000789	1341	62.565	NADP-specific glutamate dehydrogenase	GO:0016639@oxidoreductase activity, acting on the CH-NH2 group of donors, NAD or NADP as acceptor; GO:0006520@amino acid metabolic process	EC:1.4.1.4	NP_253278.1
Chrom1_000790	CDS	824827	825324	-	Chrom1	.	pgaptmp_000790	498	67.47	GreA/GreB family elongation factor	GO:0003677@DNA binding; GO:0070063@RNA polymerase binding; GO:0006354@DNA-templated transcription elongation; GO:0032784@regulation of DNA-templated transcription elongation	.	WP_012051151.1
Chrom1_000791	CDS	825393	825749	-	Chrom1	.	pgaptmp_000791	357	63.305	hypothetical protein	.	.	WP_013970815.1
Chrom1_000792	CDS	825871	827739	-	Chrom1	.	pgaptmp_000792	1869	63.724	DUF4105 domain-containing protein	.	.	WP_004575711.1
Chrom1_000793	CDS	827809	828297	-	Chrom1	.	pgaptmp_000793	489	61.145	DUF3015 domain-containing protein	.	.	WP_019650956.1
Chrom1_000794	CDS	828558	830996	+	Chrom1	.	pgaptmp_000794	2439	63.879	Lon protease family protein	GO:0004176@ATP-dependent peptidase activity; GO:0004252@serine-type endopeptidase activity; GO:0005524@ATP binding; GO:0006508@proteolysis; GO:0030163@protein catabolic process	EC:3.4.21.-	WP_017340867.1
Chrom1_000795	CDS	831159	831497	+	Chrom1	.	pgaptmp_000795	339	65.192	hypothetical protein	.	.	WP_019099373.1
Chrom1_000796	CDS	831645	832133	+	Chrom1	.	pgaptmp_000796	489	56.442	TIGR00645 family protein	.	.	NP_253264.1
Chrom1_000797	CDS	832261	832878	+	Chrom1	.	pgaptmp_000797	618	65.534	FKBP-type peptidyl-prolyl cis-trans isomerase	GO:0003755@peptidyl-prolyl cis-trans isomerase activity; GO:0006457@protein folding	.	NP_253262.1
Chrom1_000798	CDS	832992	833237	-	Chrom1	.	pgaptmp_000798	246	59.756	hypothetical protein	.	.	WP_016713350.1
Chrom1_000799	CDS	833321	833662	-	Chrom1	.	pgaptmp_000799	342	58.772	zinc ribbon domain-containing protein YjdM	.	.	NP_248818.1
Chrom1_000800	CDS	833830	834798	-	Chrom1	.	pgaptmp_000800	969	65.325	polyprenyl synthetase family protein	GO:0004659@prenyltransferase activity; GO:0046872@metal ion binding; GO:0008299@isoprenoid biosynthetic process	EC:2.5.1.-	NP_253259.1
Chrom1_000801	CDS	835043	835357	+	Chrom1	rplU	pgaptmp_000801	315	53.968	50S ribosomal protein L21	GO:0005840@ribosome; GO:0003723@RNA binding; GO:0003735@structural constituent of ribosome; GO:0006412@translation	.	WP_003247466.1
Chrom1_000802	CDS	835396	835653	+	Chrom1	rpmA	pgaptmp_000802	258	55.814	50S ribosomal protein L27	GO:0000315@organellar large ribosomal subunit; GO:0022625@cytosolic large ribosomal subunit; GO:0003735@structural constituent of ribosome; GO:0006412@translation	.	NP_253257.1
Chrom1_000803	CDS	835842	837068	+	Chrom1	cgtA	pgaptmp_000803	1227	64.303	Obg family GTPase CgtA	GO:0000287@magnesium ion binding; GO:0003924@GTPase activity; GO:0005525@GTP binding	.	WP_018925882.1
Chrom1_000804	CDS	837154	838272	+	Chrom1	proB	pgaptmp_000804	1119	67.918	glutamate 5-kinase	GO:0005737@cytoplasm; GO:0004349@glutamate 5-kinase activity; GO:0006561@proline biosynthetic process	EC:2.7.2.11	NP_253255.1
Chrom1_000805	CDS	838295	838738	+	Chrom1	.	pgaptmp_000805	444	62.838	CreA family protein	.	.	WP_010225704.1
Chrom1_000806	CDS	838873	841704	-	Chrom1	mksF	pgaptmp_000806	2832	64.336	Mks condensin complex protein MksF	.	.	NP_253375.1
Chrom1_000807	CDS	841701	842408	-	Chrom1	mksE	pgaptmp_000807	708	63.842	Mks condensin complex protein MksE	.	.	NP_253374.1
Chrom1_000808	CDS	842398	843687	-	Chrom1	mksB	pgaptmp_000808	1290	67.209	Mks condensin complex protein MksB	.	.	NP_253373.1
Chrom1_000809	CDS	844145	844930	+	Chrom1	.	pgaptmp_000809	786	69.72	energy transducer TonB	.	.	WP_016713341.1
Chrom1_000810	CDS	844927	845382	+	Chrom1	rimI	pgaptmp_000810	456	58.553	ribosomal protein S18-alanine N-acetyltransferase	GO:0008999@protein-N-terminal-alanine acetyltransferase activity; GO:0036211@protein modification process; GO:0042254@ribosome biogenesis	EC:2.3.1.266	WP_010951945.1
Chrom1_000811	CDS	845410	846327	-	Chrom1	.	pgaptmp_000811	918	66.885	LysR substrate-binding domain-containing protein	.	.	WP_014861554.1
Chrom1_000812	CDS	846515	847129	+	Chrom1	.	pgaptmp_000812	615	62.602	LysE family translocator	GO:0016020@membrane; GO:0006865@amino acid transport	.	WP_016501533.1
Chrom1_000813	tRNA	847236	847312	-	Chrom1	.	.	77	51.948	tRNA-Met	.	.	.
Chrom1_000814	CDS	847407	848330	-	Chrom1	.	pgaptmp_000814	924	66.991	FecR family protein	GO:0016020@membrane	.	WP_019471010.1
Chrom1_000815	CDS	848522	849736	+	Chrom1	.	pgaptmp_000815	1215	63.374	MFS transporter	GO:0022857@transmembrane transporter activity; GO:0055085@transmembrane transport	.	WP_003247436.1
Chrom1_000816	CDS	849843	849980	+	Chrom1	.	pgaptmp_000816	138	68.116	hypothetical protein	.	.	WP_003247435.1
Chrom1_000817	CDS	850064	851221	+	Chrom1	.	pgaptmp_000817	1158	65.63	MFS transporter	GO:0016020@membrane; GO:0022857@transmembrane transporter activity; GO:0055085@transmembrane transport	.	WP_016501530.1
Chrom1_000818	CDS	851295	852245	-	Chrom1	.	pgaptmp_000818	951	67.508	FecR domain-containing protein	.	.	WP_014589642.1
Chrom1_000819	CDS	852238	852753	-	Chrom1	.	pgaptmp_000819	516	67.248	sigma-70 family RNA polymerase sigma factor	GO:0003700@DNA-binding transcription factor activity; GO:0016987@sigma factor activity; GO:0006352@DNA-templated transcription initiation; GO:0006355@regulation of DNA-templated transcription	.	WP_019471006.1
Chrom1_000820	CDS	852924	853550	+	Chrom1	.	pgaptmp_000820	627	68.102	DNA-3-methyladenine glycosylase family protein	GO:0032993@protein-DNA complex; GO:0019104@DNA N-glycosylase activity; GO:0006281@DNA repair	EC:3.2.2.-; EC:4.2.99.18	WP_016713330.1
Chrom1_000821	CDS	853605	854663	+	Chrom1	ada	pgaptmp_000821	1059	67.233	bifunctional DNA-binding transcriptional regulator/O6-methylguanine-DNA methyltransferase Ada	GO:0003700@DNA-binding transcription factor activity; GO:0006281@DNA repair; GO:0006355@regulation of DNA-templated transcription	EC:2.1.1.-	WP_010951954.1
Chrom1_000822	CDS	854720	857131	+	Chrom1	.	pgaptmp_000822	2412	65.672	DUF3772 domain-containing protein	.	.	NP_250099.1
Chrom1_000823	CDS	857210	858640	-	Chrom1	.	pgaptmp_000823	1431	66.597	aldehyde dehydrogenase family protein	.	.	WP_019750435.1
Chrom1_000824	CDS	858653	860152	-	Chrom1	.	pgaptmp_000824	1500	65.6	purine-cytosine permease family protein	GO:0016020@membrane; GO:0055085@transmembrane transport	.	WP_012270455.1
Chrom1_000825	CDS	860245	860634	-	Chrom1	.	pgaptmp_000825	390	65.897	YybH family protein	.	.	WP_019470999.1
Chrom1_000826	pseudo	861035	861181	-	Chrom1	.	.	147	61.224	IS110 family transposase	Pseudo Reason:incomplete	.	WP_004577666.1
Chrom1_000827	CDS	861206	861676	-	Chrom1	.	pgaptmp_000827	471	60.722	OsmC family protein	GO:0004601@peroxidase activity; GO:0006979@response to oxidative stress	EC:1.11.1.-	WP_009686130.1
Chrom1_000828	CDS	862446	862820	+	Chrom1	.	pgaptmp_000828	375	57.067	hypothetical protein	.	.	.
Chrom1_000829	CDS	862940	864322	+	Chrom1	.	pgaptmp_000829	1383	53.218	AAA family ATPase	GO:0005524@ATP binding; GO:0016887@ATP hydrolysis activity	.	HMM:NF024867.6
Chrom1_000830	CDS	864319	865122	+	Chrom1	.	pgaptmp_000830	804	52.736	retron system putative HNH endonuclease	GO:0051607@defense response to virus	.	HMM:TIGR02646.1
Chrom1_000831	CDS	865205	867577	-	Chrom1	.	pgaptmp_000831	2373	52.339	TOTE conflict system archaeo-eukaryotic primase domain-containing protein	.	.	WP_007939477.1
Chrom1_000832	CDS	868761	870062	-	Chrom1	.	pgaptmp_000832	1302	57.22	tyrosine-type recombinase/integrase	GO:0003677@DNA binding; GO:0006310@DNA recombination; GO:0015074@DNA integration	EC:2.7.7.-; EC:3.1.-.-	WP_019693637.1
Chrom1_000833	CDS	870232	871332	-	Chrom1	ychF	pgaptmp_000833	1101	60.763	redox-regulated ATPase YchF	GO:0005524@ATP binding; GO:0005525@GTP binding; GO:0016887@ATP hydrolysis activity	.	NP_253362.1
Chrom1_000834	CDS	871357	871941	-	Chrom1	pth	pgaptmp_000834	585	64.103	aminoacyl-tRNA hydrolase	GO:0004045@peptidyl-tRNA hydrolase activity	EC:3.1.1.29	NP_253361.1
Chrom1_000835	CDS	872021	872620	-	Chrom1	.	pgaptmp_000835	600	57.333	50S ribosomal protein L25/general stress protein Ctc	GO:0003735@structural constituent of ribosome; GO:0008097@5S rRNA binding; GO:0006412@translation	.	WP_020190538.1
Chrom1_000836	CDS	872741	873682	-	Chrom1	.	pgaptmp_000836	942	58.386	ribose-phosphate pyrophosphokinase	GO:0005737@cytoplasm; GO:0000287@magnesium ion binding; GO:0004749@ribose phosphate diphosphokinase activity; GO:0005524@ATP binding; GO:0016301@kinase activity; GO:0006015@5-phosphoribose 1-diphosphate biosynthetic process; GO:0009156@ribonucleoside monophosphate biosynthetic process; GO:0009165@nucleotide biosynthetic process; GO:0016310@phosphorylation	EC:2.7.6.1	NP_253359.1
Chrom1_000837	tRNA	873731	873805	-	Chrom1	.	.	75	62.667	tRNA-Gln	.	.	.
Chrom1_000838	CDS	873827	874687	-	Chrom1	ispE	pgaptmp_000838	861	59.117	4-(cytidine 5'-diphospho)-2-C-methyl-D-erythritol kinase	GO:0050515@4-(cytidine 5'-diphospho)-2-C-methyl-D-erythritol kinase activity; GO:0016114@terpenoid biosynthetic process	EC:2.7.1.148	WP_019437900.1
Chrom1_000839	CDS	874692	875309	-	Chrom1	lolB	pgaptmp_000839	618	67.152	lipoprotein insertase outer membrane protein LolB	GO:0009279@cell outer membrane; GO:0015031@protein transport	.	WP_011335924.1
Chrom1_000840	CDS	875314	877035	-	Chrom1	.	pgaptmp_000840	1722	66.202	tetratricopeptide repeat protein	.	.	WP_003171607.1
Chrom1_000841	CDS	878116	878415	-	Chrom1	.	pgaptmp_000841	300	44	hypothetical protein	.	.	.
Chrom1_000842	CDS	879179	880156	-	Chrom1	.	pgaptmp_000842	978	53.988	hypothetical protein	.	.	WP_009682970.1
Chrom1_000843	pseudo	880167	880655	-	Chrom1	.	.	489	52.965	Hcp family type VI secretion system effector	Pseudo Reason:internal stop	.	WP_002555414.1
Chrom1_000844	CDS	881443	882720	+	Chrom1	hemA	pgaptmp_000844	1278	64.476	glutamyl-tRNA reductase	GO:0008883@glutamyl-tRNA reductase activity; GO:0050661@NADP binding	EC:1.2.1.70	WP_005615192.1
Chrom1_000845	CDS	882717	883799	+	Chrom1	prfA	pgaptmp_000845	1083	62.696	peptide chain release factor 1	GO:0003747@translation release factor activity; GO:0006415@translational termination	.	WP_003151675.1
Chrom1_000846	CDS	883799	884629	+	Chrom1	prmC	pgaptmp_000846	831	67.148	peptide chain release factor N(5)-glutamine methyltransferase	GO:0008757@S-adenosylmethionine-dependent methyltransferase activity; GO:0006412@translation; GO:0018364@peptidyl-glutamine methylation	EC:2.1.1.297	WP_018929573.1
Chrom1_000847	CDS	884623	885378	+	Chrom1	.	pgaptmp_000847	756	66.402	molybdopterin-synthase adenylyltransferase MoeB	GO:0006777@Mo-molybdopterin cofactor biosynthetic process	EC:2.7.7.80	WP_003247388.1
Chrom1_000848	CDS	885371	886168	+	Chrom1	murI	pgaptmp_000848	798	64.912	glutamate racemase	GO:0008881@glutamate racemase activity; GO:0009252@peptidoglycan biosynthetic process	EC:5.1.1.3	WP_014859518.1
Chrom1_000849	CDS	886273	886791	+	Chrom1	.	pgaptmp_000849	519	60.886	acyloxyacyl hydrolase	.	.	WP_016501501.1
Chrom1_000850	CDS	886857	887558	-	Chrom1	.	pgaptmp_000850	702	61.823	SDR family NAD(P)-dependent oxidoreductase	.	.	WP_019099806.1
Chrom1_000851	CDS	887577	888998	-	Chrom1	phrB	pgaptmp_000851	1422	60.97	deoxyribodipyrimidine photo-lyase	.	EC:4.1.99.3	WP_009682960.1
Chrom1_000852	CDS	888989	889888	-	Chrom1	.	pgaptmp_000852	900	63.222	MerR family transcriptional regulator	GO:0003677@DNA binding; GO:0003700@DNA-binding transcription factor activity; GO:0006355@regulation of DNA-templated transcription	.	WP_019750451.1
Chrom1_000853	CDS	889878	890846	-	Chrom1	.	pgaptmp_000853	969	63.261	YbgA family protein	.	.	WP_009682958.1
Chrom1_000854	CDS	890946	891932	-	Chrom1	.	pgaptmp_000854	987	66.059	NAD(P)/FAD-dependent oxidoreductase	.	.	WP_009405936.1
Chrom1_000855	CDS	892120	893025	+	Chrom1	.	pgaptmp_000855	906	65.894	TIGR01777 family oxidoreductase	GO:0003824@catalytic activity	.	WP_019099802.1
Chrom1_000856	CDS	893039	894052	+	Chrom1	hemH	pgaptmp_000856	1014	63.511	ferrochelatase	GO:0004325@ferrochelatase activity; GO:0006779@porphyrin-containing compound biosynthetic process	EC:4.98.1.1	WP_016501494.1
Chrom1_000857	CDS	894131	895405	-	Chrom1	.	pgaptmp_000857	1275	62.51	uracil-xanthine permease family protein	GO:0016020@membrane; GO:0015205@nucleobase transmembrane transporter activity; GO:0022857@transmembrane transporter activity; GO:0015851@nucleobase transport; GO:0055085@transmembrane transport	.	WP_019470521.1
Chrom1_000858	CDS	895408	896046	-	Chrom1	upp	pgaptmp_000858	639	61.033	uracil phosphoribosyltransferase	GO:0004845@uracil phosphoribosyltransferase activity; GO:0009116@nucleoside metabolic process	EC:2.4.2.9	NP_253335.1
Chrom1_000859	CDS	896205	896762	+	Chrom1	.	pgaptmp_000859	558	60.573	hypoxanthine-guanine phosphoribosyltransferase	GO:0009116@nucleoside metabolic process	EC:2.4.2.8	NP_253334.1
Chrom1_000860	CDS	896807	897277	+	Chrom1	.	pgaptmp_000860	471	63.482	hypothetical protein	.	.	WP_009682951.1
Chrom1_000861	CDS	897346	897636	+	Chrom1	.	pgaptmp_000861	291	57.732	PA4642 family protein	.	.	WP_005784873.1
Chrom1_000862	CDS	897906	899414	-	Chrom1	mqo	pgaptmp_000862	1509	63.419	malate dehydrogenase (quinone)	GO:0008924@L-malate dehydrogenase (quinone) activity; GO:0006099@tricarboxylic acid cycle	EC:1.1.5.4	WP_009682949.1
Chrom1_000863	CDS	900180	900764	+	Chrom1	.	pgaptmp_000863	585	63.419	YajG family lipoprotein	.	.	WP_007973847.1
Chrom1_000864	CDS	900859	901065	-	Chrom1	.	pgaptmp_000864	207	61.353	hypothetical protein	.	.	WP_005891226.1
Chrom1_000865	CDS	901226	901486	+	Chrom1	.	pgaptmp_000865	261	62.835	hypothetical protein	.	.	WP_013970930.1
Chrom1_000866	CDS	901520	902686	-	Chrom1	.	pgaptmp_000866	1167	63.41	1-acyl-sn-glycerol-3-phosphate acyltransferase	GO:0016746@acyltransferase activity	.	WP_019472474.1
Chrom1_000867	CDS	902811	902993	+	Chrom1	.	pgaptmp_000867	183	56.831	CPXCG motif-containing cysteine-rich protein	.	.	WP_020799766.1
Chrom1_000868	CDS	902993	903253	+	Chrom1	.	pgaptmp_000868	261	62.069	putative signal transducing protein	.	.	WP_010458208.1
Chrom1_000869	CDS	903269	903889	+	Chrom1	.	pgaptmp_000869	621	67.633	SOS response-associated peptidase	GO:0003697@single-stranded DNA binding; GO:0008233@peptidase activity; GO:0009432@SOS response	EC:3.4.-.-	WP_012270510.1
Chrom1_000870	CDS	903988	904806	+	Chrom1	.	pgaptmp_000870	819	63.126	M48 family metallopeptidase	GO:0004222@metalloendopeptidase activity; GO:0046872@metal ion binding; GO:0006508@proteolysis	EC:3.4.24.-	WP_009682939.1
Chrom1_000871	CDS	904850	905434	-	Chrom1	.	pgaptmp_000871	585	64.615	TMEM165/GDT1 family protein	GO:0016020@membrane; GO:0046873@metal ion transmembrane transporter activity; GO:0030001@metal ion transport	.	WP_016393899.1
Chrom1_000872	CDS	905702	906700	-	Chrom1	.	pgaptmp_000872	999	66.667	methyltransferase	GO:0008168@methyltransferase activity	.	WP_019437885.1
Chrom1_000873	CDS	906755	907720	-	Chrom1	.	pgaptmp_000873	966	69.979	2-hydroxyacid dehydrogenase	GO:0016616@oxidoreductase activity, acting on the CH-OH group of donors, NAD or NADP as acceptor; GO:0051287@NAD binding	.	WP_018614039.1
Chrom1_000874	CDS	907931	909613	+	Chrom1	.	pgaptmp_000874	1683	63.458	fatty acid--CoA ligase	.	.	NP_252613.1
Chrom1_000875	CDS	909945	911831	+	Chrom1	.	pgaptmp_000875	1887	62.639	DUF1302 domain-containing protein	.	.	WP_016484898.1
Chrom1_000876	CDS	911857	913221	+	Chrom1	.	pgaptmp_000876	1365	61.685	DUF1329 domain-containing protein	.	.	NP_252611.1
Chrom1_000877	CDS	914002	916719	+	Chrom1	.	pgaptmp_000877	2718	67.697	LuxR C-terminal-related transcriptional regulator	GO:0006355@regulation of DNA-templated transcription	.	WP_012051199.1
Chrom1_000878	CDS	916878	918485	+	Chrom1	.	pgaptmp_000878	1608	62.687	response regulator	GO:0000160@phosphorelay signal transduction system	.	WP_012316227.1
Chrom1_000879	CDS	918482	919174	+	Chrom1	.	pgaptmp_000879	693	61.039	sensor histidine kinase	GO:0000155@phosphorelay sensor kinase activity; GO:0004673@protein histidine kinase activity; GO:0005524@ATP binding; GO:0007165@signal transduction	EC:2.7.13.3	WP_003247329.1
Chrom1_000880	CDS	919247	919891	+	Chrom1	.	pgaptmp_000880	645	64.806	MBL fold metallo-hydrolase	GO:0016787@hydrolase activity	.	WP_004575872.1
Chrom1_000881	CDS	920000	920722	+	Chrom1	.	pgaptmp_000881	723	63.9	OmpA family protein	.	.	WP_020192732.1
Chrom1_000882	CDS	920757	922844	-	Chrom1	pta	pgaptmp_000882	2088	65.709	phosphate acetyltransferase	GO:0016407@acetyltransferase activity	EC:2.3.1.8	WP_012051202.1
Chrom1_000883	CDS	922876	923178	-	Chrom1	.	pgaptmp_000883	303	63.696	DUF3565 domain-containing protein	.	.	WP_015268965.1
Chrom1_000884	CDS	923177	923662	+	Chrom1	.	pgaptmp_000884	486	61.934	FKBP-type peptidyl-prolyl cis-trans isomerase	GO:0003755@peptidyl-prolyl cis-trans isomerase activity; GO:0046872@metal ion binding; GO:0006457@protein folding	EC:5.2.1.8	NP_249528.1
Chrom1_000885	CDS	923807	924289	+	Chrom1	.	pgaptmp_000885	483	61.284	glutathione peroxidase	GO:0004602@glutathione peroxidase activity; GO:0043295@glutathione binding	EC:1.11.1.-	WP_005791301.1
Chrom1_000886	CDS	924301	925491	-	Chrom1	.	pgaptmp_000886	1191	67.086	glycosyltransferase family 4 protein	GO:0016757@glycosyltransferase activity; GO:0006486@protein glycosylation	EC:2.4.-.-	WP_019472456.1
Chrom1_000887	pseudo	925758	926444	+	Chrom1	.	.	687	62.445	PAS domain-containing protein	Pseudo Reason:incomplete	.	HMM:TIGR00229.1
Chrom1_000888	CDS	926574	926984	+	Chrom1	.	pgaptmp_000888	411	66.423	methyl-accepting chemotaxis protein	GO:0016020@membrane; GO:0007165@signal transduction	.	HMM:NF012245.6
Chrom1_000889	CDS	927151	927879	-	Chrom1	cysZ	pgaptmp_000889	729	62.003	sulfate transporter CysZ	GO:0005886@plasma membrane; GO:0015116@sulfate transmembrane transporter activity; GO:0000103@sulfate assimilation	.	WP_008097073.1
Chrom1_000890	CDS	928202	929164	+	Chrom1	trxB	pgaptmp_000890	963	63.032	thioredoxin-disulfide reductase	GO:0005737@cytoplasm; GO:0004791@thioredoxin-disulfide reductase (NADPH) activity; GO:0071949@FAD binding; GO:0019430@removal of superoxide radicals	EC:1.8.1.9	WP_002552211.1
Chrom1_000891	CDS	929541	930389	-	Chrom1	nadC	pgaptmp_000891	849	65.371	carboxylating nicotinate-nucleotide diphosphorylase	GO:0004514@nicotinate-nucleotide diphosphorylase (carboxylating) activity; GO:0009435@NAD biosynthetic process	EC:2.4.2.19	NP_253214.1
Chrom1_000892	CDS	930611	932740	+	Chrom1	.	pgaptmp_000892	2130	66.526	DUF1631 domain-containing protein	.	.	WP_009682702.1
Chrom1_000893	CDS	932814	933386	+	Chrom1	ampD	pgaptmp_000893	573	62.478	1,6-anhydro-N-acetylmuramyl-L-alanine amidase AmpD	GO:0008745@N-acetylmuramoyl-L-alanine amidase activity; GO:0009253@peptidoglycan catabolic process	EC:3.5.1.28	WP_004575862.1
Chrom1_000894	CDS	933383	934213	+	Chrom1	ampE	pgaptmp_000894	831	66.426	regulatory signaling modulator protein AmpE	.	.	WP_011059211.1
Chrom1_000895	CDS	934235	935011	-	Chrom1	.	pgaptmp_000895	777	66.667	TatD family hydrolase	GO:0004536@DNA nuclease activity; GO:0016788@hydrolase activity, acting on ester bonds; GO:0046872@metal ion binding	EC:3.1.-.-	WP_016501453.1
Chrom1_000896	CDS	935014	936009	-	Chrom1	cra	pgaptmp_000896	996	65.763	catabolite repressor/activator	GO:0003677@DNA binding; GO:0006355@regulation of DNA-templated transcription; GO:0009750@response to fructose	.	WP_009682707.1
Chrom1_000897	CDS	936398	939250	+	Chrom1	ptsP	pgaptmp_000897	2853	69.19	phosphoenolpyruvate--protein phosphotransferase	GO:0008965@phosphoenolpyruvate-protein phosphotransferase activity; GO:0009401@phosphoenolpyruvate-dependent sugar phosphotransferase system	EC:2.7.3.9	WP_016393930.1
Chrom1_000898	CDS	939251	940198	+	Chrom1	pfkB	pgaptmp_000898	948	68.038	1-phosphofructokinase	GO:0008662@1-phosphofructokinase activity	EC:2.7.1.56	WP_008097092.1
Chrom1_000899	CDS	940195	941934	+	Chrom1	.	pgaptmp_000899	1740	65.747	PTS fructose-like transporter subunit IIB	GO:0022877@protein-N(PI)-phosphohistidine-fructose phosphotransferase system transporter activity; GO:0009401@phosphoenolpyruvate-dependent sugar phosphotransferase system	EC:2.7.1.202	WP_019099748.1
Chrom1_000900	CDS	942033	942251	-	Chrom1	.	pgaptmp_000900	219	59.361	DUF3820 family protein	.	.	WP_009682711.1
Chrom1_000901	CDS	942453	942929	+	Chrom1	.	pgaptmp_000901	477	58.91	ferritin-like domain-containing protein	GO:0046872@metal ion binding	.	WP_009682712.1
Chrom1_000902	CDS	942926	944416	-	Chrom1	.	pgaptmp_000902	1491	63.85	diguanylate cyclase domain-containing protein	.	EC:2.7.7.65	WP_016501446.1
Chrom1_000903	CDS	944653	945987	-	Chrom1	.	pgaptmp_000903	1335	61.423	OprD family porin	GO:0009279@cell outer membrane; GO:0019867@outer membrane; GO:0046930@pore complex; GO:0015288@porin activity; GO:0006811@monoatomic ion transport; GO:0015802@basic amino acid transport	.	WP_003247305.1
Chrom1_000904	CDS	946193	946417	-	Chrom1	.	pgaptmp_000904	225	58.222	hypothetical protein	.	.	WP_019436955.1
Chrom1_000905	pseudo	946613	947056	-	Chrom1	.	.	444	63.288	ATP-binding protein	Pseudo Reason:incomplete	.	WP_016393937.1
Chrom1_000906	CDS	947112	948545	-	Chrom1	.	pgaptmp_000906	1434	65.202	heavy metal sensor histidine kinase	GO:0016020@membrane; GO:0000155@phosphorelay sensor kinase activity; GO:0004673@protein histidine kinase activity; GO:0016772@transferase activity, transferring phosphorus-containing groups; GO:0000160@phosphorelay signal transduction system; GO:0016310@phosphorylation	EC:2.7.13.3	WP_008097101.1
Chrom1_000907	CDS	948520	949194	-	Chrom1	.	pgaptmp_000907	675	63.852	heavy metal response regulator transcription factor	GO:0003677@DNA binding; GO:0006355@regulation of DNA-templated transcription	.	WP_012316198.1
Chrom1_000908	CDS	949204	952296	-	Chrom1	.	pgaptmp_000908	3093	65.632	multidrug efflux RND transporter permease subunit	GO:0016020@membrane; GO:0022857@transmembrane transporter activity; GO:0055085@transmembrane transport	.	WP_016501442.1
Chrom1_000909	CDS	952293	953456	-	Chrom1	.	pgaptmp_000909	1164	67.354	efflux RND transporter periplasmic adaptor subunit	GO:0016020@membrane; GO:0005215@transporter activity; GO:0006810@transport	.	WP_008097116.1
Chrom1_000910	CDS	953622	954356	-	Chrom1	.	pgaptmp_000910	735	66.395	YkgJ family cysteine cluster protein	GO:0046872@metal ion binding; GO:0051536@iron-sulfur cluster binding	.	WP_019436956.1
Chrom1_000911	CDS	954353	954664	-	Chrom1	.	pgaptmp_000911	312	62.821	hypothetical protein	.	.	WP_003247302.1
Chrom1_000912	CDS	954752	955651	-	Chrom1	.	pgaptmp_000912	900	63.778	chemotaxis protein	GO:0000156@phosphorelay response regulator activity; GO:0000160@phosphorelay signal transduction system; GO:0006935@chemotaxis	.	WP_004576925.1
Chrom1_000913	CDS	955897	957081	-	Chrom1	.	pgaptmp_000913	1185	65.316	HlyD family type I secretion periplasmic adaptor subunit	GO:0016020@membrane; GO:0015031@protein transport; GO:0030253@protein secretion by the type I secretion system	.	WP_003247300.1
Chrom1_000914	CDS	957078	959246	-	Chrom1	.	pgaptmp_000914	2169	66.943	type I secretion system permease/ATPase	GO:0016020@membrane; GO:0005524@ATP binding; GO:0140359@ABC-type transporter activity; GO:0055085@transmembrane transport	.	WP_014589721.1
Chrom1_000915	CDS	959243	960679	-	Chrom1	.	pgaptmp_000915	1437	68.267	TolC family outer membrane protein	GO:0019867@outer membrane; GO:0015562@efflux transmembrane transporter activity; GO:0055085@transmembrane transport	.	WP_003247298.1
Chrom1_000916	CDS	960743	977623	-	Chrom1	.	pgaptmp_000916	16881	67.881	BapA/Bap/LapF family large adhesin	.	.	WP_016484936.1
Chrom1_000917	CDS	977812	979368	-	Chrom1	norR	pgaptmp_000917	1557	68.144	nitric oxide reductase transcriptional regulator NorR	GO:0003700@DNA-binding transcription factor activity; GO:0006355@regulation of DNA-templated transcription	.	WP_003248614.1
Chrom1_000918	CDS	979522	980697	+	Chrom1	hmpA	pgaptmp_000918	1176	64.626	NO-inducible flavohemoprotein	GO:0008941@nitric oxide dioxygenase NAD(P)H activity; GO:0019825@oxygen binding; GO:0020037@heme binding; GO:0071949@FAD binding; GO:0051409@response to nitrosative stress	EC:1.14.12.17	WP_003248611.1
Chrom1_000919	CDS	981155	981661	+	Chrom1	.	pgaptmp_000919	507	61.933	disulfide bond formation protein B	.	.	WP_003248609.1
Chrom1_000920	CDS	982219	983160	+	Chrom1	cyoA	pgaptmp_000920	942	57.643	ubiquinol oxidase subunit II	GO:0016020@membrane; GO:0009486@cytochrome bo3 ubiquinol oxidase activity; GO:0015990@electron transport coupled proton transport	.	WP_046616069.1
Chrom1_000921	CDS	983164	985182	+	Chrom1	cyoB	pgaptmp_000921	2019	59.138	cytochrome o ubiquinol oxidase subunit I	GO:0016020@membrane; GO:0009486@cytochrome bo3 ubiquinol oxidase activity; GO:0015990@electron transport coupled proton transport	EC:7.1.1.3	WP_009685201.1
Chrom1_000922	CDS	985186	985812	+	Chrom1	cyoC	pgaptmp_000922	627	58.533	cytochrome o ubiquinol oxidase subunit III	GO:0009486@cytochrome bo3 ubiquinol oxidase activity; GO:0019646@aerobic electron transport chain	.	WP_019436939.1
Chrom1_000923	CDS	985812	986144	+	Chrom1	cyoD	pgaptmp_000923	333	56.156	cytochrome o ubiquinol oxidase subunit IV	GO:0016020@membrane; GO:0009486@cytochrome bo3 ubiquinol oxidase activity; GO:0015990@electron transport coupled proton transport	.	WP_017340373.1
Chrom1_000924	CDS	986156	987043	+	Chrom1	cyoE	pgaptmp_000924	888	61.036	heme o synthase	GO:0016020@membrane; GO:0008495@protoheme IX farnesyltransferase activity; GO:0048034@heme O biosynthetic process	EC:2.5.1.141	WP_011532291.1
Chrom1_000925	CDS	987352	988560	+	Chrom1	alaC	pgaptmp_000925	1209	63.358	alanine transaminase	GO:0003824@catalytic activity; GO:0030170@pyridoxal phosphate binding; GO:0009058@biosynthetic process	EC:2.6.1.2	WP_016484945.1
Chrom1_000926	CDS	988758	989885	+	Chrom1	.	pgaptmp_000926	1128	62.057	hypothetical protein	.	.	WP_020192947.1
Chrom1_000927	CDS	990012	990395	+	Chrom1	.	pgaptmp_000927	384	65.365	YkgJ family cysteine cluster protein	GO:0046872@metal ion binding; GO:0051536@iron-sulfur cluster binding	.	WP_003248590.1
Chrom1_000928	CDS	990605	991168	+	Chrom1	.	pgaptmp_000928	564	65.426	GNAT family N-acetyltransferase	GO:0008080@N-acetyltransferase activity; GO:0016746@acyltransferase activity	EC:2.3.-.-	WP_016713234.1
Chrom1_000929	CDS	991180	991719	+	Chrom1	.	pgaptmp_000929	540	62.963	hypothetical protein	.	.	WP_004576355.1
Chrom1_000930	CDS	991740	992126	+	Chrom1	.	pgaptmp_000930	387	64.341	lysozyme inhibitor LprI family protein	.	.	WP_020193664.1
Chrom1_000931	CDS	992702	993814	-	Chrom1	mnmH	pgaptmp_000931	1113	63.612	tRNA 2-selenouridine(34) synthase MnmH	GO:0043828@tRNA 2-selenouridine synthase activity	EC:2.5.1.-	WP_016393965.1
Chrom1_000932	CDS	993814	994848	-	Chrom1	selD	pgaptmp_000932	1035	65.604	selenide, water dikinase SelD	GO:0004756@selenide, water dikinase activity; GO:0016260@selenocysteine biosynthetic process	EC:2.7.9.3	NP_250333.1
Chrom1_000933	CDS	995172	996026	+	Chrom1	.	pgaptmp_000933	855	62.924	putative selenate ABC transporter substrate-binding protein	GO:0043190@ATP-binding cassette (ABC) transporter complex; GO:0055085@transmembrane transport	.	WP_016713229.1
Chrom1_000934	CDS	996023	996832	+	Chrom1	.	pgaptmp_000934	810	69.259	phosphonate ABC transporter ATP-binding protein	GO:0005886@plasma membrane; GO:0005524@ATP binding; GO:0015416@ABC-type phosphonate transporter activity; GO:0016887@ATP hydrolysis activity; GO:0042626@ATPase-coupled transmembrane transporter activity; GO:0140359@ABC-type transporter activity	EC:7.3.2.2; EC:7.6.2.-	WP_020189969.1
Chrom1_000935	CDS	996826	997653	+	Chrom1	.	pgaptmp_000935	828	66.063	PhnE/PtxC family ABC transporter permease	GO:0016020@membrane; GO:0043190@ATP-binding cassette (ABC) transporter complex; GO:0042626@ATPase-coupled transmembrane transporter activity; GO:0140359@ABC-type transporter activity	.	WP_004576350.1
Chrom1_000936	CDS	997650	998417	+	Chrom1	phnE	pgaptmp_000936	768	67.578	phosphonate ABC transporter, permease protein PhnE	GO:0005886@plasma membrane; GO:0055052@ATP-binding cassette (ABC) transporter complex, substrate-binding subunit-containing; GO:0015416@ABC-type phosphonate transporter activity; GO:0015716@organic phosphonate transport	EC:7.3.2.2	WP_003248573.1
Chrom1_000937	CDS	998454	999347	-	Chrom1	.	pgaptmp_000937	894	62.081	bestrophin family protein	GO:0005254@chloride channel activity	.	WP_012051235.1
Chrom1_000938	pseudo	999460	999546	-	Chrom1	.	.	87	64.368	GNAT family N-acetyltransferase	Pseudo Reason:incomplete	.	WP_003248564.1
Chrom1_000939	CDS	999650	1000297	-	Chrom1	.	pgaptmp_000939	648	62.5	trypsin-like peptidase domain-containing protein	.	.	WP_017148106.1
Chrom1_000940	tRNA	1000558	1000642	-	Chrom1	.	.	85	57.647	tRNA-Leu	.	.	.
Chrom1_000941	CDS	1000750	1001799	+	Chrom1	queA	pgaptmp_000941	1050	66	tRNA preQ1(34) S-adenosylmethionine ribosyltransferase-isomerase QueA	GO:0016740@transferase activity; GO:0016853@isomerase activity	EC:2.4.99.17	WP_007929508.1
Chrom1_000942	CDS	1001814	1002929	+	Chrom1	tgt	pgaptmp_000942	1116	61.559	tRNA guanosine(34) transglycosylase Tgt	GO:0005737@cytoplasm; GO:0008479@tRNA-guanosine(34) queuine transglycosylase activity; GO:0006400@tRNA modification	EC:2.4.2.29	WP_003443399.1
Chrom1_000943	CDS	1002972	1003307	+	Chrom1	yajC	pgaptmp_000943	336	56.548	preprotein translocase subunit YajC	GO:0005886@plasma membrane; GO:0015450@protein-transporting ATPase activity; GO:0009306@protein secretion	.	NP_252511.1
Chrom1_000944	CDS	1003371	1005233	+	Chrom1	secD	pgaptmp_000944	1863	61.836	protein translocase subunit SecD	GO:0031522@cell envelope Sec protein transport complex; GO:0015450@protein-transporting ATPase activity; GO:0006886@intracellular protein transport; GO:0043952@protein transport by the Sec complex	.	NP_252510.1
Chrom1_000945	CDS	1005244	1006152	+	Chrom1	secF	pgaptmp_000945	909	60.726	protein translocase subunit SecF	GO:0031522@cell envelope Sec protein transport complex; GO:0015450@protein-transporting ATPase activity; GO:0006886@intracellular protein transport; GO:0043952@protein transport by the Sec complex	.	WP_019750505.1
Chrom1_000946	CDS	1006274	1006816	+	Chrom1	.	pgaptmp_000946	543	60.773	glycine zipper 2TM domain-containing protein	.	.	WP_003248550.1
Chrom1_000947	CDS	1007443	1008864	+	Chrom1	ltrA	pgaptmp_000947	1422	59.001	group II intron reverse transcriptase/maturase	GO:0003964@RNA-directed DNA polymerase activity; GO:0000373@Group II intron splicing	EC:2.7.7.49	WP_020309285.1
Chrom1_000948	CDS	1008952	1009770	-	Chrom1	suhB	pgaptmp_000948	819	64.103	inositol-phosphate phosphatase	.	EC:3.1.3.25	NP_252507.1
Chrom1_000949	CDS	1009922	1010677	+	Chrom1	trmJ	pgaptmp_000949	756	63.624	tRNA (cytosine(32)/uridine(32)-2'-O)-methyltransferase TrmJ	GO:0003723@RNA binding; GO:0008173@RNA methyltransferase activity; GO:0006396@RNA processing	EC:2.1.1.200	WP_009682044.1
Chrom1_000950	CDS	1010681	1011466	+	Chrom1	cysE	pgaptmp_000950	786	64.758	serine O-acetyltransferase	GO:0005737@cytoplasm; GO:0009001@serine O-acetyltransferase activity; GO:0006535@cysteine biosynthetic process from serine	EC:2.3.1.30	WP_013971015.1
Chrom1_000951	CDS	1011645	1012136	+	Chrom1	iscR	pgaptmp_000951	492	62.805	Fe-S cluster assembly transcriptional regulator IscR	GO:0003690@double-stranded DNA binding; GO:0003700@DNA-binding transcription factor activity; GO:0006355@regulation of DNA-templated transcription	.	NP_252504.1
Chrom1_000952	CDS	1012182	1013396	+	Chrom1	.	pgaptmp_000952	1215	61.646	IscS subfamily cysteine desulfurase	GO:0030170@pyridoxal phosphate binding; GO:0031071@cysteine desulfurase activity; GO:0044571@[2Fe-2S] cluster assembly	EC:2.8.1.7	WP_012019508.1
Chrom1_000953	CDS	1013443	1013829	+	Chrom1	iscU	pgaptmp_000953	387	57.106	Fe-S cluster assembly scaffold IscU	GO:0005198@structural molecule activity; GO:0005506@iron ion binding; GO:0051536@iron-sulfur cluster binding; GO:0016226@iron-sulfur cluster assembly	.	NP_252502.1
Chrom1_000954	CDS	1013858	1014181	+	Chrom1	iscA	pgaptmp_000954	324	59.877	iron-sulfur cluster assembly protein IscA	GO:0051536@iron-sulfur cluster binding; GO:0016226@iron-sulfur cluster assembly	.	NP_252501.1
Chrom1_000955	CDS	1014190	1014711	+	Chrom1	hscB	pgaptmp_000955	522	63.602	co-chaperone HscB	GO:0051087@protein-folding chaperone binding; GO:0051259@protein complex oligomerization	.	NP_252500.1
Chrom1_000956	CDS	1014754	1016616	+	Chrom1	hscA	pgaptmp_000956	1863	65.862	Fe-S protein assembly chaperone HscA	GO:0005515@protein binding; GO:0005524@ATP binding; GO:0016887@ATP hydrolysis activity; GO:0006457@protein folding; GO:0016226@iron-sulfur cluster assembly	EC:3.6.4.-	WP_011103546.1
Chrom1_000957	CDS	1016620	1016961	+	Chrom1	fdx	pgaptmp_000957	342	60.526	ISC system 2Fe-2S type ferredoxin	GO:0009055@electron transfer activity; GO:0051537@2 iron, 2 sulfur cluster binding; GO:0016226@iron-sulfur cluster assembly	.	WP_020298472.1
Chrom1_000958	CDS	1016972	1017172	+	Chrom1	iscX	pgaptmp_000958	201	53.234	Fe-S cluster assembly protein IscX	GO:0005506@iron ion binding; GO:0016226@iron-sulfur cluster assembly	.	NP_252497.1
Chrom1_000959	CDS	1017261	1017686	+	Chrom1	ndk	pgaptmp_000959	426	56.338	nucleoside-diphosphate kinase	GO:0004550@nucleoside diphosphate kinase activity	EC:2.7.4.6	WP_012316140.1
Chrom1_000960	CDS	1017715	1018860	+	Chrom1	rlmN	pgaptmp_000960	1146	60.122	23S rRNA (adenine(2503)-C(2))-methyltransferase RlmN	GO:0008757@S-adenosylmethionine-dependent methyltransferase activity; GO:0016433@rRNA (adenine) methyltransferase activity; GO:0030488@tRNA methylation; GO:0070475@rRNA base methylation	EC:2.1.1.192	WP_016713202.1
Chrom1_000961	CDS	1018875	1019636	+	Chrom1	pilW	pgaptmp_000961	762	62.861	type IV pilus biogenesis/stability protein PilW	GO:0005515@protein binding	.	WP_019098531.1
Chrom1_000962	CDS	1019633	1020637	+	Chrom1	.	pgaptmp_000962	1005	67.463	RodZ domain-containing protein	.	.	WP_003248520.1
Chrom1_000963	CDS	1020641	1021750	+	Chrom1	ispG	pgaptmp_000963	1110	63.784	flavodoxin-dependent (E)-4-hydroxy-3-methylbut-2-enyl-diphosphate synthase	GO:0046429@4-hydroxy-3-methylbut-2-en-1-yl diphosphate synthase activity (ferredoxin); GO:0008152@metabolic process	EC:1.17.7.1	WP_010952070.1
Chrom1_000964	CDS	1021776	1023065	+	Chrom1	hisS	pgaptmp_000964	1290	63.178	histidine--tRNA ligase	GO:0005737@cytoplasm; GO:0004821@histidine-tRNA ligase activity; GO:0005524@ATP binding; GO:0006427@histidyl-tRNA aminoacylation	EC:6.1.1.21	NP_252491.1
Chrom1_000965	CDS	1023104	1023745	+	Chrom1	.	pgaptmp_000965	642	63.24	tetratricopeptide repeat protein	GO:0005515@protein binding	.	WP_011103549.1
Chrom1_000966	CDS	1023746	1024888	+	Chrom1	bamB	pgaptmp_000966	1143	64.042	outer membrane protein assembly factor BamB	GO:0009279@cell outer membrane; GO:0005515@protein binding	.	WP_003248513.1
Chrom1_000967	CDS	1025005	1026468	+	Chrom1	der	pgaptmp_000967	1464	63.183	ribosome biogenesis GTPase Der	GO:0005737@cytoplasm; GO:0003924@GTPase activity; GO:0005525@GTP binding; GO:0043022@ribosome binding; GO:0042254@ribosome biogenesis	EC:3.6.5.-	WP_010952071.1
Chrom1_000968	CDS	1026762	1027715	+	Chrom1	.	pgaptmp_000968	954	48.113	RHS repeat-associated core domain-containing protein	.	.	HMM:TIGR03696.1
Chrom1_000969	CDS	1027857	1029005	+	Chrom1	.	pgaptmp_000969	1149	62.924	pyridoxal phosphate-dependent aminotransferase	GO:0008483@transaminase activity; GO:0016740@transferase activity	.	NP_252487.1
Chrom1_000970	CDS	1028993	1029784	+	Chrom1	.	pgaptmp_000970	792	63.258	amidohydrolase	GO:0008152@metabolic process	.	WP_019472660.1
Chrom1_000971	CDS	1030213	1032768	-	Chrom1	.	pgaptmp_000971	2556	66.706	PepSY domain-containing protein	.	.	WP_012051254.1
Chrom1_000972	CDS	1032918	1035221	-	Chrom1	.	pgaptmp_000972	2304	63.542	TonB-dependent receptor	GO:0009279@cell outer membrane; GO:0015343@siderophore-iron transmembrane transporter activity; GO:0038023@signaling receptor activity	.	WP_016501385.1
Chrom1_000973	CDS	1035442	1036122	+	Chrom1	.	pgaptmp_000973	681	64.611	Fe2+-dependent dioxygenase	GO:0005506@iron ion binding; GO:0016706@2-oxoglutarate-dependent dioxygenase activity; GO:0031418@L-ascorbic acid binding	.	NP_253205.1
Chrom1_000974	CDS	1036125	1036874	+	Chrom1	.	pgaptmp_000974	750	68.4	tetratricopeptide repeat protein	GO:0005515@protein binding	.	WP_009685135.1
Chrom1_000975	CDS	1036980	1038143	-	Chrom1	.	pgaptmp_000975	1164	59.536	type III PLP-dependent enzyme	GO:0003824@catalytic activity	EC:4.1.1.-	NP_253209.1
Chrom1_000976	CDS	1038649	1039806	-	Chrom1	.	pgaptmp_000976	1158	62.867	betaine/proline/choline family ABC transporter ATP-binding protein	GO:0016020@membrane; GO:0043190@ATP-binding cassette (ABC) transporter complex; GO:0005524@ATP binding; GO:0015837@amine transport	.	NP_252580.1
Chrom1_000977	CDS	1039803	1040456	-	Chrom1	.	pgaptmp_000977	654	65.138	ABC transporter permease	GO:0016020@membrane; GO:0042626@ATPase-coupled transmembrane transporter activity; GO:0140359@ABC-type transporter activity; GO:0055085@transmembrane transport	.	WP_013971042.1
Chrom1_000978	CDS	1040453	1041367	-	Chrom1	.	pgaptmp_000978	915	64.153	glycine betaine ABC transporter substrate-binding protein	.	.	WP_004575997.1
Chrom1_000979	CDS	1041381	1042094	-	Chrom1	.	pgaptmp_000979	714	64.986	ABC transporter permease	GO:0016020@membrane; GO:0042626@ATPase-coupled transmembrane transporter activity; GO:0140359@ABC-type transporter activity; GO:0055085@transmembrane transport	.	WP_009685140.1
Chrom1_000980	CDS	1042550	1044133	+	Chrom1	.	pgaptmp_000980	1584	62.184	peptide chain release factor 3	GO:0003924@GTPase activity; GO:0006415@translational termination	.	NP_252592.1
Chrom1_000981	CDS	1044266	1045345	-	Chrom1	.	pgaptmp_000981	1080	60.463	polyamine ABC transporter substrate-binding protein	GO:0030288@outer membrane-bounded periplasmic space; GO:0055052@ATP-binding cassette (ABC) transporter complex, substrate-binding subunit-containing; GO:0019808@polyamine binding; GO:0015846@polyamine transport	.	WP_003248478.1
Chrom1_000982	CDS	1045398	1045739	-	Chrom1	.	pgaptmp_000982	342	62.573	cupin domain-containing protein	GO:0046872@metal ion binding	.	WP_003248474.1
Chrom1_000983	CDS	1045771	1047177	-	Chrom1	.	pgaptmp_000983	1407	67.946	NAD(P)/FAD-dependent oxidoreductase	GO:0016491@oxidoreductase activity; GO:0050660@flavin adenine dinucleotide binding	EC:1.-.-.-	WP_008090665.1
Chrom1_000984	CDS	1047242	1048042	-	Chrom1	.	pgaptmp_000984	801	62.797	helix-turn-helix domain-containing protein	GO:0003700@DNA-binding transcription factor activity; GO:0043565@sequence-specific DNA binding; GO:0006355@regulation of DNA-templated transcription	.	WP_019098678.1
Chrom1_000985	CDS	1048254	1049153	+	Chrom1	.	pgaptmp_000985	900	66.222	hypothetical protein	.	.	WP_016501367.1
Chrom1_000986	CDS	1049471	1050439	-	Chrom1	.	pgaptmp_000986	969	63.055	peptide ABC transporter ATP-binding protein	GO:0005524@ATP binding; GO:0016887@ATP hydrolysis activity; GO:0140359@ABC-type transporter activity; GO:0015833@peptide transport	EC:7.4.2.-	WP_009685148.1
Chrom1_000987	CDS	1050439	1051407	-	Chrom1	.	pgaptmp_000987	969	65.222	ABC transporter ATP-binding protein	GO:0016887@ATP hydrolysis activity; GO:0042626@ATPase-coupled transmembrane transporter activity; GO:0140359@ABC-type transporter activity	.	WP_020796604.1
Chrom1_000988	CDS	1051418	1052344	-	Chrom1	.	pgaptmp_000988	927	66.235	ABC transporter permease subunit	GO:0016020@membrane; GO:0055085@transmembrane transport	.	WP_016485005.1
Chrom1_000989	CDS	1052355	1053365	-	Chrom1	.	pgaptmp_000989	1011	62.512	ABC transporter permease subunit	GO:0016020@membrane; GO:0055085@transmembrane transport	.	NP_253193.1
Chrom1_000990	CDS	1053456	1055066	-	Chrom1	.	pgaptmp_000990	1611	63.377	ABC transporter substrate-binding protein	GO:0055052@ATP-binding cassette (ABC) transporter complex, substrate-binding subunit-containing; GO:0042626@ATPase-coupled transmembrane transporter activity; GO:0140359@ABC-type transporter activity	.	WP_016501363.1
Chrom1_000991	CDS	1055145	1056524	-	Chrom1	.	pgaptmp_000991	1380	62.464	OprD family porin	GO:0009279@cell outer membrane; GO:0019867@outer membrane; GO:0046930@pore complex; GO:0015288@porin activity; GO:0006811@monoatomic ion transport; GO:0015802@basic amino acid transport	.	WP_003255254.1
Chrom1_000992	CDS	1056671	1058263	-	Chrom1	.	pgaptmp_000992	1593	63.465	ABC transporter substrate-binding protein	GO:0055052@ATP-binding cassette (ABC) transporter complex, substrate-binding subunit-containing; GO:0042626@ATPase-coupled transmembrane transporter activity; GO:0140359@ABC-type transporter activity	.	WP_014589780.1
Chrom1_000993	CDS	1058409	1060034	-	Chrom1	.	pgaptmp_000993	1626	60.64	ABC transporter substrate-binding protein	GO:0055052@ATP-binding cassette (ABC) transporter complex, substrate-binding subunit-containing; GO:0042626@ATPase-coupled transmembrane transporter activity; GO:0140359@ABC-type transporter activity	.	WP_004574406.1
Chrom1_000994	CDS	1060448	1061164	-	Chrom1	.	pgaptmp_000994	717	62.901	SIMPL domain-containing protein	.	.	WP_015269044.1
Chrom1_000995	CDS	1061366	1062622	+	Chrom1	.	pgaptmp_000995	1257	63.644	ATP-binding protein	.	.	WP_008092531.1
Chrom1_000996	CDS	1062622	1063182	+	Chrom1	.	pgaptmp_000996	561	65.062	response regulator transcription factor	.	.	NP_253183.1
Chrom1_000997	CDS	1063335	1064276	+	Chrom1	.	pgaptmp_000997	942	62.314	AEC family transporter	GO:0016020@membrane; GO:0055085@transmembrane transport	.	WP_020297117.1
Chrom1_000998	CDS	1064333	1065694	+	Chrom1	.	pgaptmp_000998	1362	61.454	amino acid permease	GO:0016020@membrane; GO:0022857@transmembrane transporter activity; GO:0055085@transmembrane transport	.	WP_009685162.1
Chrom1_000999	CDS	1065711	1066754	-	Chrom1	.	pgaptmp_000999	1044	67.529	calcium/sodium antiporter	GO:0016020@membrane; GO:0098662@inorganic cation transmembrane transport	.	WP_003255171.1
Chrom1_001000	CDS	1066815	1067189	-	Chrom1	.	pgaptmp_001000	375	65.867	septal ring lytic transglycosylase RlpA family protein	GO:0008932@lytic endotransglycosylase activity; GO:0071555@cell wall organization	EC:4.2.2.-	WP_009685164.1
Chrom1_001001	CDS	1067300	1068745	-	Chrom1	gatB	pgaptmp_001001	1446	62.241	Asp-tRNA(Asn)/Glu-tRNA(Gln) amidotransferase subunit GatB	GO:0016884@carbon-nitrogen ligase activity, with glutamine as amido-N-donor	.	WP_020297121.1
Chrom1_001002	CDS	1068757	1070208	-	Chrom1	gatA	pgaptmp_001002	1452	66.667	Asp-tRNA(Asn)/Glu-tRNA(Gln) amidotransferase subunit GatA	GO:0030956@glutamyl-tRNA(Gln) amidotransferase complex; GO:0050567@glutaminyl-tRNA synthase (glutamine-hydrolyzing) activity; GO:0006412@translation; GO:0006424@glutamyl-tRNA aminoacylation	.	WP_017336524.1
Chrom1_001003	CDS	1070224	1070511	-	Chrom1	gatC	pgaptmp_001003	288	62.153	Asp-tRNA(Asn)/Glu-tRNA(Gln) amidotransferase subunit GatC	GO:0030956@glutamyl-tRNA(Gln) amidotransferase complex; GO:0050567@glutaminyl-tRNA synthase (glutamine-hydrolyzing) activity; GO:0006424@glutamyl-tRNA aminoacylation; GO:0006450@regulation of translational fidelity	.	WP_003242853.1
Chrom1_001004	CDS	1070717	1071754	+	Chrom1	mreB	pgaptmp_001004	1038	62.428	rod shape-determining protein MreB	.	.	NP_253171.1
Chrom1_001005	CDS	1071950	1072975	+	Chrom1	mreC	pgaptmp_001005	1026	68.129	rod shape-determining protein MreC	GO:0008360@regulation of cell shape	.	WP_010170625.1
Chrom1_001006	CDS	1072975	1073463	+	Chrom1	mreD	pgaptmp_001006	489	62.577	rod shape-determining protein MreD	GO:0016020@membrane; GO:0008360@regulation of cell shape	.	WP_003255161.1
Chrom1_001007	CDS	1073496	1074134	+	Chrom1	.	pgaptmp_001007	639	66.98	Maf family protein	GO:0000166@nucleotide binding; GO:0047429@nucleoside triphosphate diphosphatase activity; GO:0009117@nucleotide metabolic process; GO:0009146@purine nucleoside triphosphate catabolic process	EC:3.6.1.-	WP_020190462.1
Chrom1_001008	CDS	1074189	1075646	+	Chrom1	rng	pgaptmp_001008	1458	60.974	ribonuclease G	GO:0003723@RNA binding; GO:0004540@RNA nuclease activity; GO:0006396@RNA processing	EC:3.1.26.-	NP_253167.1
Chrom1_001009	CDS	1075735	1079556	+	Chrom1	.	pgaptmp_001009	3822	66.065	YhdP family protein	.	.	WP_012316089.1
Chrom1_001010	CDS	1079571	1080422	+	Chrom1	.	pgaptmp_001010	852	65.376	carbon-nitrogen hydrolase family protein	GO:0016787@hydrolase activity	EC:3.5.-.-	WP_003255155.1
Chrom1_001011	CDS	1080425	1081864	+	Chrom1	tldD	pgaptmp_001011	1440	65.486	metalloprotease TldD	GO:0008237@metallopeptidase activity; GO:0006508@proteolysis	EC:3.4.24.-	NP_253164.1
Chrom1_001012	CDS	1081979	1082500	-	Chrom1	yjgA	pgaptmp_001012	522	62.835	ribosome biogenesis factor YjgA	GO:0042254@ribosome biogenesis	.	WP_002555100.1
Chrom1_001013	CDS	1082609	1083955	+	Chrom1	pmbA	pgaptmp_001013	1347	64.588	metalloprotease PmbA	GO:0008237@metallopeptidase activity; GO:0006508@proteolysis	EC:3.4.24.-	WP_003171795.1
Chrom1_001014	CDS	1084185	1084586	+	Chrom1	.	pgaptmp_001014	402	63.184	FagA protein	.	.	WP_012051310.1
Chrom1_001015	CDS	1084579	1085955	+	Chrom1	.	pgaptmp_001015	1377	63.907	class II fumarate hydratase	GO:0045239@tricarboxylic acid cycle heteromeric enzyme complex; GO:0004333@fumarate hydratase activity; GO:0006099@tricarboxylic acid cycle; GO:0006106@fumarate metabolic process	EC:4.2.1.2	NP_253160.1
Chrom1_001016	CDS	1085983	1086444	+	Chrom1	.	pgaptmp_001016	462	64.502	hypothetical protein	.	.	WP_016501341.1
Chrom1_001017	CDS	1086446	1087057	+	Chrom1	.	pgaptmp_001017	612	62.908	superoxide dismutase	GO:0004784@superoxide dismutase activity; GO:0046872@metal ion binding; GO:0006801@superoxide metabolic process	EC:1.15.1.1	WP_003255144.1
Chrom1_001018	CDS	1087069	1087962	+	Chrom1	.	pgaptmp_001018	894	65.66	ZIP family metal transporter	GO:0046873@metal ion transmembrane transporter activity; GO:0030001@metal ion transport; GO:0055085@transmembrane transport	.	WP_003255142.1
Chrom1_001019	CDS	1088018	1088290	-	Chrom1	.	pgaptmp_001019	273	63.004	HPr family phosphocarrier protein	GO:0008982@protein-N(PI)-phosphohistidine-sugar phosphotransferase activity	.	NP_253156.1
Chrom1_001020	CDS	1088310	1089164	-	Chrom1	rapZ	pgaptmp_001020	855	62.339	RNase adapter RapZ	GO:0005524@ATP binding	.	WP_016485035.1
Chrom1_001021	CDS	1089167	1089631	-	Chrom1	ptsN	pgaptmp_001021	465	61.72	PTS IIA-like nitrogen regulatory protein PtsN	GO:0008982@protein-N(PI)-phosphohistidine-sugar phosphotransferase activity; GO:0006355@regulation of DNA-templated transcription; GO:0009401@phosphoenolpyruvate-dependent sugar phosphotransferase system	.	WP_003171803.1
Chrom1_001022	CDS	1089644	1089952	-	Chrom1	hpf	pgaptmp_001022	309	54.693	ribosome hibernation-promoting factor, HPF/YfiA family	GO:0005840@ribosome; GO:0045182@translation regulator activity	.	WP_010212143.1
Chrom1_001023	CDS	1090032	1091525	-	Chrom1	.	pgaptmp_001023	1494	60.576	RNA polymerase factor sigma-54	GO:0001216@DNA-binding transcription activator activity; GO:0003677@DNA binding; GO:0016987@sigma factor activity; GO:0006352@DNA-templated transcription initiation	EC:2.7.7.6	WP_003255133.1
Chrom1_001024	CDS	1091699	1092424	-	Chrom1	lptB	pgaptmp_001024	726	63.223	LPS export ABC transporter ATP-binding protein	GO:0043190@ATP-binding cassette (ABC) transporter complex; GO:0015221@lipopolysaccharide transmembrane transporter activity; GO:0042626@ATPase-coupled transmembrane transporter activity; GO:0015920@lipopolysaccharide transport	EC:7.5.2.5	NP_253151.1
Chrom1_001025	CDS	1092425	1092949	-	Chrom1	lptA	pgaptmp_001025	525	60.571	lipopolysaccharide transport periplasmic protein LptA	GO:0042597@periplasmic space; GO:0001530@lipopolysaccharide binding; GO:0015920@lipopolysaccharide transport	.	WP_008092470.1
Chrom1_001026	CDS	1092936	1093508	-	Chrom1	lptC	pgaptmp_001026	573	57.766	LPS export ABC transporter periplasmic protein LptC	GO:0005886@plasma membrane; GO:0015221@lipopolysaccharide transmembrane transporter activity; GO:0015920@lipopolysaccharide transport	.	WP_002555087.1
Chrom1_001027	CDS	1093517	1094041	-	Chrom1	.	pgaptmp_001027	525	63.619	KdsC family phosphatase	GO:0016788@hydrolase activity, acting on ester bonds	EC:3.1.3.-	WP_003255129.1
Chrom1_001028	CDS	1094041	1095015	-	Chrom1	.	pgaptmp_001028	975	63.179	KpsF/GutQ family sugar-phosphate isomerase	GO:0016853@isomerase activity; GO:0005975@carbohydrate metabolic process	.	WP_003188589.1
Chrom1_001029	CDS	1095263	1096072	+	Chrom1	.	pgaptmp_001029	810	63.704	ATP-binding cassette domain-containing protein	GO:0005524@ATP binding	.	NP_253146.1
Chrom1_001030	CDS	1096072	1096869	+	Chrom1	mlaE	pgaptmp_001030	798	62.03	lipid asymmetry maintenance ABC transporter permease subunit MlaE	GO:0043190@ATP-binding cassette (ABC) transporter complex	.	NP_253145.1
Chrom1_001031	CDS	1096869	1097354	+	Chrom1	mlaD	pgaptmp_001031	486	59.877	outer membrane lipid asymmetry maintenance protein MlaD	GO:0015914@phospholipid transport	.	WP_003255124.1
Chrom1_001032	CDS	1097364	1098011	+	Chrom1	.	pgaptmp_001032	648	60.34	MlaC/ttg2D family ABC transporter substrate-binding protein	GO:0055052@ATP-binding cassette (ABC) transporter complex, substrate-binding subunit-containing; GO:0042626@ATPase-coupled transmembrane transporter activity; GO:0140359@ABC-type transporter activity	.	WP_019471363.1
Chrom1_001033	CDS	1098008	1098310	+	Chrom1	.	pgaptmp_001033	303	66.007	STAS domain-containing protein	.	.	WP_017148120.1
Chrom1_001034	CDS	1098428	1098667	+	Chrom1	.	pgaptmp_001034	240	53.75	BolA family protein	GO:1990229@iron-sulfur cluster assembly complex; GO:0051536@iron-sulfur cluster binding; GO:0051604@protein maturation	.	NP_253141.1
Chrom1_001035	CDS	1098691	1099956	+	Chrom1	murA	pgaptmp_001035	1266	63.902	UDP-N-acetylglucosamine 1-carboxyvinyltransferase	GO:0008760@UDP-N-acetylglucosamine 1-carboxyvinyltransferase activity; GO:0019277@UDP-N-acetylgalactosamine biosynthetic process	EC:2.5.1.7	NP_253140.1
Chrom1_001036	CDS	1100048	1100683	+	Chrom1	hisG	pgaptmp_001036	636	63.522	ATP phosphoribosyltransferase	GO:0005737@cytoplasm; GO:0003879@ATP phosphoribosyltransferase activity; GO:0000105@L-histidine biosynthetic process	EC:2.4.2.17	WP_009398242.1
Chrom1_001037	CDS	1100818	1102143	+	Chrom1	hisD	pgaptmp_001037	1326	64.329	histidinol dehydrogenase	GO:0004399@histidinol dehydrogenase activity; GO:0046872@metal ion binding; GO:0051287@NAD binding; GO:0000105@L-histidine biosynthetic process	EC:1.1.1.23	WP_019099460.1
Chrom1_001038	CDS	1102146	1103192	+	Chrom1	hisC	pgaptmp_001038	1047	62.655	histidinol-phosphate transaminase	GO:0004400@histidinol-phosphate transaminase activity; GO:0000105@L-histidine biosynthetic process	EC:2.6.1.9	WP_010952157.1
Chrom1_001039	CDS	1103336	1103983	+	Chrom1	.	pgaptmp_001039	648	65.741	FadR/GntR family transcriptional regulator	GO:0003677@DNA binding; GO:0003700@DNA-binding transcription factor activity	.	WP_009683022.1
Chrom1_001040	CDS	1103997	1105277	+	Chrom1	.	pgaptmp_001040	1281	67.213	CynX/NimT family MFS transporter	GO:0016020@membrane; GO:0022857@transmembrane transporter activity; GO:0055085@transmembrane transport	.	WP_020192508.1
Chrom1_001041	CDS	1105698	1106174	+	Chrom1	.	pgaptmp_001041	477	62.893	nuclear transport factor 2 family protein	.	.	WP_009687048.1
Chrom1_001042	CDS	1106167	1106457	+	Chrom1	.	pgaptmp_001042	291	61.856	GIY-YIG nuclease family protein	GO:0004518@nuclease activity	.	WP_009687047.1
Chrom1_001043	CDS	1106554	1107558	-	Chrom1	yejK	pgaptmp_001043	1005	60.697	nucleoid-associated protein YejK	GO:0009295@nucleoid	.	NP_252538.1
Chrom1_001044	CDS	1107929	1108210	+	Chrom1	.	pgaptmp_001044	282	58.156	HU family DNA-binding protein	GO:0003677@DNA binding; GO:0030527@structural constituent of chromatin; GO:0030261@chromosome condensation	.	WP_004406710.1
Chrom1_001045	CDS	1108261	1109211	-	Chrom1	rlmF	pgaptmp_001045	951	63.722	23S rRNA (adenine(1618)-N(6))-methyltransferase RlmF	GO:0008988@rRNA (adenine-N6-)-methyltransferase activity; GO:0006364@rRNA processing	EC:2.1.1.181	WP_012270677.1
Chrom1_001046	CDS	1109374	1112220	-	Chrom1	.	pgaptmp_001046	2847	63.119	valine--tRNA ligase	GO:0000166@nucleotide binding; GO:0004812@aminoacyl-tRNA ligase activity; GO:0004832@valine-tRNA ligase activity; GO:0005524@ATP binding; GO:0006438@valyl-tRNA aminoacylation	EC:6.1.1.9	NP_252523.1
Chrom1_001047	CDS	1112404	1112745	-	Chrom1	.	pgaptmp_001047	342	64.62	DNA polymerase III subunit chi	.	.	WP_019437023.1
Chrom1_001048	CDS	1112751	1113179	-	Chrom1	.	pgaptmp_001048	429	63.403	DNA polymerase III subunit chi	GO:0003677@DNA binding; GO:0003887@DNA-directed DNA polymerase activity; GO:0006260@DNA replication; GO:0006261@DNA-templated DNA replication	EC:2.7.7.7	WP_003221918.1
Chrom1_001049	CDS	1113230	1114723	-	Chrom1	.	pgaptmp_001049	1494	65.395	leucyl aminopeptidase	GO:0070006@metalloaminopeptidase activity; GO:0019538@protein metabolic process	EC:3.4.11.1	WP_003234123.1
Chrom1_001050	CDS	1115025	1116140	+	Chrom1	lptF	pgaptmp_001050	1116	63.799	LPS export ABC transporter permease LptF	GO:0043190@ATP-binding cassette (ABC) transporter complex; GO:0015221@lipopolysaccharide transmembrane transporter activity; GO:0055085@transmembrane transport	EC:7.5.2.5	NP_252517.1
Chrom1_001051	CDS	1116133	1117194	+	Chrom1	lptG	pgaptmp_001051	1062	64.878	LPS export ABC transporter permease LptG	GO:0043190@ATP-binding cassette (ABC) transporter complex; GO:0015221@lipopolysaccharide transmembrane transporter activity; GO:0055085@transmembrane transport	EC:7.5.2.5	NP_252516.1
Chrom1_001052	CDS	1117409	1117897	-	Chrom1	.	pgaptmp_001052	489	61.759	RDD family protein	GO:0005886@plasma membrane	.	WP_009687037.1
Chrom1_001053	CDS	1117986	1118198	-	Chrom1	.	pgaptmp_001053	213	52.582	cold-shock protein	GO:0003676@nucleic acid binding	.	WP_012270684.1
Chrom1_001054	CDS	1118557	1119678	-	Chrom1	gcvT	pgaptmp_001054	1122	63.993	glycine cleavage system aminomethyltransferase GcvT	GO:0004047@aminomethyltransferase activity; GO:0006546@glycine catabolic process	EC:2.1.2.10	WP_015269078.1
Chrom1_001055	CDS	1119706	1121082	-	Chrom1	.	pgaptmp_001055	1377	65.359	L-serine ammonia-lyase	GO:0003941@L-serine ammonia-lyase activity; GO:0006094@gluconeogenesis	EC:4.3.1.17	NP_251133.1
Chrom1_001056	CDS	1121239	1124094	-	Chrom1	gcvP	pgaptmp_001056	2856	66.387	aminomethyl-transferring glycine dehydrogenase	GO:0004375@glycine dehydrogenase (decarboxylating) activity; GO:0019464@glycine decarboxylation via glycine cleavage system	EC:1.4.4.2	WP_020189906.1
Chrom1_001057	CDS	1124105	1124488	-	Chrom1	gcvH	pgaptmp_001057	384	61.458	glycine cleavage system protein GcvH	GO:0005960@glycine cleavage complex; GO:0019464@glycine decarboxylation via glycine cleavage system	.	WP_016973246.1
Chrom1_001058	CDS	1124816	1126021	-	Chrom1	gltS	pgaptmp_001058	1206	59.37	sodium/glutamate symporter	GO:0016020@membrane; GO:0015501@glutamate:sodium symporter activity; GO:0015813@L-glutamate transmembrane transport	.	WP_020189901.1
Chrom1_001059	CDS	1126188	1127696	-	Chrom1	.	pgaptmp_001059	1509	66.799	sigma-54-dependent transcriptional regulator	.	.	WP_009687029.1
Chrom1_001060	CDS	1127782	1128150	-	Chrom1	.	pgaptmp_001060	369	55.556	DUF5064 family protein	.	.	WP_020189900.1
Chrom1_001061	CDS	1128207	1129136	-	Chrom1	arcC	pgaptmp_001061	930	62.258	carbamate kinase	GO:0008804@carbamate kinase activity; GO:0006520@amino acid metabolic process	EC:2.7.2.2	NP_253860.1
Chrom1_001062	CDS	1129273	1130283	-	Chrom1	.	pgaptmp_001062	1011	60.633	ornithine carbamoyltransferase	GO:0004585@ornithine carbamoyltransferase activity; GO:0016597@amino acid binding; GO:0006520@amino acid metabolic process; GO:0006591@ornithine metabolic process	EC:2.1.3.3	NP_253859.1
Chrom1_001063	CDS	1130352	1131605	-	Chrom1	arcA	pgaptmp_001063	1254	62.839	arginine deiminase	GO:0016990@arginine deiminase activity; GO:0019546@arginine deiminase pathway	EC:3.5.3.6	NP_253858.1
Chrom1_001064	CDS	1131638	1133065	-	Chrom1	arcD	pgaptmp_001064	1428	61.345	arginine-ornithine antiporter	GO:0005886@plasma membrane; GO:0043858@arginine:ornithine antiporter activity; GO:0006527@arginine catabolic process; GO:1903826@L-arginine transmembrane transport	.	WP_018926479.1
Chrom1_001065	CDS	1133500	1134927	+	Chrom1	arcD	pgaptmp_001065	1428	62.185	arginine-ornithine antiporter	GO:0005886@plasma membrane; GO:0043858@arginine:ornithine antiporter activity; GO:0006527@arginine catabolic process; GO:1903826@L-arginine transmembrane transport	.	WP_019438106.1
Chrom1_001066	CDS	1134907	1135320	-	Chrom1	.	pgaptmp_001066	414	63.285	YbaN family protein	GO:0005886@plasma membrane; GO:0016020@membrane	.	WP_008094235.1
Chrom1_001067	CDS	1135375	1135968	-	Chrom1	.	pgaptmp_001067	594	67.845	biliverdin-producing heme oxygenase	.	.	WP_014755469.1
Chrom1_001068	CDS	1136130	1138718	-	Chrom1	.	pgaptmp_001068	2589	63.847	TonB-dependent receptor	GO:0015267@channel activity; GO:0055085@transmembrane transport	.	WP_008094232.1
Chrom1_001069	CDS	1138899	1139861	-	Chrom1	.	pgaptmp_001069	963	67.601	FecR family protein	GO:0004888@transmembrane signaling receptor activity; GO:0016989@sigma factor antagonist activity; GO:0006811@monoatomic ion transport	.	WP_016713095.1
Chrom1_001070	CDS	1139952	1140464	-	Chrom1	.	pgaptmp_001070	513	65.497	RNA polymerase sigma factor	GO:0003677@DNA binding; GO:0016987@sigma factor activity; GO:0006352@DNA-templated transcription initiation	.	WP_012316029.1
Chrom1_001071	CDS	1140656	1141657	-	Chrom1	gap	pgaptmp_001071	1002	63.174	type I glyceraldehyde-3-phosphate dehydrogenase	GO:0016620@oxidoreductase activity, acting on the aldehyde or oxo group of donors, NAD or NADP as acceptor; GO:0050661@NADP binding; GO:0051287@NAD binding; GO:0006006@glucose metabolic process	.	WP_009683396.1
Chrom1_001072	CDS	1141922	1143748	+	Chrom1	edd	pgaptmp_001072	1827	66.448	phosphogluconate dehydratase	GO:0004456@phosphogluconate dehydratase activity; GO:0009255@Entner-Doudoroff pathway through 6-phosphogluconate	EC:4.2.1.12	WP_002552315.1
Chrom1_001073	CDS	1143745	1144704	+	Chrom1	.	pgaptmp_001073	960	67.188	glucokinase	GO:0004340@glucokinase activity; GO:0005524@ATP binding; GO:0005536@D-glucose binding; GO:0006096@glycolytic process; GO:0051156@glucose 6-phosphate metabolic process	EC:2.7.1.2	WP_003255056.1
Chrom1_001074	CDS	1144812	1145537	+	Chrom1	gltR	pgaptmp_001074	726	66.253	two-component system response regulator GltR	.	.	WP_010952194.1
Chrom1_001075	CDS	1145518	1146972	+	Chrom1	.	pgaptmp_001075	1455	64.605	ATP-binding protein	.	.	WP_012051349.1
Chrom1_001076	CDS	1147130	1148377	+	Chrom1	.	pgaptmp_001076	1248	66.907	AGE family epimerase/isomerase	GO:0016853@isomerase activity	EC:5.-.-.-	WP_009683403.1
Chrom1_001077	CDS	1148484	1149770	+	Chrom1	.	pgaptmp_001077	1287	62.549	ABC transporter substrate-binding protein	GO:0055052@ATP-binding cassette (ABC) transporter complex, substrate-binding subunit-containing; GO:0042626@ATPase-coupled transmembrane transporter activity; GO:0140359@ABC-type transporter activity	.	WP_019750575.1
Chrom1_001078	CDS	1149949	1150857	+	Chrom1	.	pgaptmp_001078	909	63.146	carbohydrate ABC transporter permease	GO:0042626@ATPase-coupled transmembrane transporter activity; GO:0140359@ABC-type transporter activity; GO:0008643@carbohydrate transport; GO:0055085@transmembrane transport	.	WP_016392804.1
Chrom1_001079	CDS	1150850	1151707	+	Chrom1	.	pgaptmp_001079	858	61.655	carbohydrate ABC transporter permease	GO:0008643@carbohydrate transport; GO:0055085@transmembrane transport	.	WP_009683406.1
Chrom1_001080	CDS	1151711	1152865	+	Chrom1	.	pgaptmp_001080	1155	63.81	ABC transporter ATP-binding protein	GO:0005524@ATP binding; GO:0016887@ATP hydrolysis activity; GO:0042626@ATPase-coupled transmembrane transporter activity; GO:0140359@ABC-type transporter activity	.	WP_003237793.1
Chrom1_001081	CDS	1152906	1154249	+	Chrom1	.	pgaptmp_001081	1344	62.351	carbohydrate porin	.	.	WP_008094421.1
Chrom1_001082	CDS	1154367	1155221	+	Chrom1	.	pgaptmp_001082	855	67.251	D-hexose-6-phosphate mutarotase	GO:0030246@carbohydrate binding; GO:0047938@glucose-6-phosphate 1-epimerase activity; GO:0005975@carbohydrate metabolic process	EC:5.1.3.15	WP_012316017.1
Chrom1_001083	CDS	1155214	1156077	-	Chrom1	hexR	pgaptmp_001083	864	63.773	DNA-binding transcriptional regulator HexR	.	.	WP_061405576.1
Chrom1_001084	CDS	1156289	1157758	+	Chrom1	zwf	pgaptmp_001084	1470	62.449	glucose-6-phosphate dehydrogenase	GO:0004345@glucose-6-phosphate dehydrogenase activity; GO:0016614@oxidoreductase activity, acting on CH-OH group of donors; GO:0050661@NADP binding; GO:0006006@glucose metabolic process; GO:0006098@pentose-phosphate shunt	EC:1.1.1.49	WP_015636738.1
Chrom1_001085	CDS	1157745	1158458	+	Chrom1	pgl	pgaptmp_001085	714	67.367	6-phosphogluconolactonase	GO:0017057@6-phosphogluconolactonase activity; GO:0005975@carbohydrate metabolic process; GO:0006098@pentose-phosphate shunt	EC:3.1.1.31	WP_020192701.1
Chrom1_001086	CDS	1158476	1159156	+	Chrom1	.	pgaptmp_001086	681	62.555	bifunctional 4-hydroxy-2-oxoglutarate aldolase/2-dehydro-3-deoxy-phosphogluconate aldolase	GO:0016830@carbon-carbon lyase activity; GO:0016832@aldehyde-lyase activity; GO:0016833@oxo-acid-lyase activity	EC:4.1.2.14; EC:4.1.3.16	WP_019098216.1
Chrom1_001087	CDS	1160028	1160975	-	Chrom1	.	pgaptmp_001087	948	54.958	IS110 family transposase	GO:0003677@DNA binding; GO:0004803@transposase activity; GO:0006313@DNA transposition	.	WP_017703374.1
Chrom1_001088	CDS	1161269	1162942	-	Chrom1	leuA	pgaptmp_001088	1674	62.784	2-isopropylmalate synthase	GO:0003852@2-isopropylmalate synthase activity; GO:0009098@L-leucine biosynthetic process	EC:2.3.3.13	WP_005791164.1
Chrom1_001089	CDS	1163365	1164192	-	Chrom1	.	pgaptmp_001089	828	64.614	peptidoglycan DD-metalloendopeptidase family protein	.	.	NP_252476.1
Chrom1_001090	CDS	1164196	1165575	-	Chrom1	xseA	pgaptmp_001090	1380	67.681	exodeoxyribonuclease VII large subunit	GO:0009318@exodeoxyribonuclease VII complex; GO:0008855@exodeoxyribonuclease VII activity; GO:0006308@DNA catabolic process	EC:3.1.11.6	NP_252466.1
Chrom1_001091	CDS	1165608	1166492	-	Chrom1	.	pgaptmp_001091	885	66.554	LysR family transcriptional regulator	GO:0003677@DNA binding; GO:0003700@DNA-binding transcription factor activity; GO:0006355@regulation of DNA-templated transcription	.	WP_009683417.1
Chrom1_001092	CDS	1166590	1167345	+	Chrom1	.	pgaptmp_001092	756	64.153	sulfite exporter TauE/SafE family protein	GO:0016020@membrane; GO:0006810@transport	.	WP_011535450.1
Chrom1_001093	CDS	1167393	1167947	+	Chrom1	.	pgaptmp_001093	555	61.081	sugar ABC transporter ATPase	.	.	WP_019823634.1
Chrom1_001094	CDS	1168095	1169564	+	Chrom1	guaB	pgaptmp_001094	1470	63.265	IMP dehydrogenase	GO:0003938@IMP dehydrogenase activity; GO:0006164@purine nucleotide biosynthetic process	EC:1.1.1.205	NP_252459.1
Chrom1_001095	CDS	1169691	1171268	+	Chrom1	guaA	pgaptmp_001095	1578	63.245	glutamine-hydrolyzing GMP synthase	GO:0003922@GMP synthase (glutamine-hydrolyzing) activity; GO:0005524@ATP binding; GO:0016462@pyrophosphatase activity; GO:0006177@GMP biosynthetic process	EC:6.3.5.2	NP_252458.1
Chrom1_001096	CDS	1171335	1172279	-	Chrom1	.	pgaptmp_001096	945	65.608	helix-turn-helix transcriptional regulator	GO:0003700@DNA-binding transcription factor activity; GO:0043565@sequence-specific DNA binding; GO:0006355@regulation of DNA-templated transcription	.	WP_009683421.1
Chrom1_001097	CDS	1172453	1172887	+	Chrom1	.	pgaptmp_001097	435	60.69	hypothetical protein	.	.	WP_009683422.1
Chrom1_001098	CDS	1172907	1173566	+	Chrom1	.	pgaptmp_001098	660	61.97	hypothetical protein	.	.	WP_009683423.1
Chrom1_001099	CDS	1173579	1175024	+	Chrom1	.	pgaptmp_001099	1446	66.528	M48 family metallopeptidase	.	.	WP_009683424.1
Chrom1_001100	CDS	1175128	1176510	+	Chrom1	.	pgaptmp_001100	1383	64.787	multicopper oxidase family protein	.	EC:1.-.-.-	WP_016485110.1
Chrom1_001101	CDS	1176510	1176989	+	Chrom1	tadA	pgaptmp_001101	480	66.25	tRNA adenosine(34) deaminase TadA	GO:0008251@tRNA-specific adenosine deaminase activity; GO:0008270@zinc ion binding; GO:0002100@tRNA wobble adenosine to inosine editing	EC:3.5.4.33	WP_012270726.1
Chrom1_001102	CDS	1177099	1178556	-	Chrom1	mltF	pgaptmp_001102	1458	62.003	membrane-bound lytic murein transglycosylase MltF	GO:0016020@membrane; GO:0008933@peptidoglycan lytic transglycosylase activity; GO:0000270@peptidoglycan metabolic process	EC:4.2.2.-	WP_020193355.1
Chrom1_001103	CDS	1178846	1182745	+	Chrom1	purL	pgaptmp_001103	3900	65	phosphoribosylformylglycinamidine synthase	GO:0004642@phosphoribosylformylglycinamidine synthase activity	EC:6.3.5.3	NP_252452.1
Chrom1_001104	CDS	1182749	1183060	+	Chrom1	.	pgaptmp_001104	312	66.026	NGG1p interacting factor NIF3	.	.	WP_003205254.1
Chrom1_001105	CDS	1183181	1185241	-	Chrom1	.	pgaptmp_001105	2061	64.92	PhoX family protein	.	.	WP_016713023.1
Chrom1_001106	CDS	1185385	1185939	-	Chrom1	.	pgaptmp_001106	555	60.36	L,D-transpeptidase family protein	GO:0071972@peptidoglycan L,D-transpeptidase activity; GO:0018104@peptidoglycan-protein cross-linking	EC:2.-.-.-	WP_008094463.1
Chrom1_001107	CDS	1185962	1186513	-	Chrom1	.	pgaptmp_001107	552	65.217	NUDIX hydrolase	GO:0016817@hydrolase activity, acting on acid anhydrides; GO:0046872@metal ion binding; GO:0009132@nucleoside diphosphate metabolic process	EC:3.6.1.-	WP_003252122.1
Chrom1_001108	CDS	1186638	1187237	+	Chrom1	.	pgaptmp_001108	600	61.333	CoA pyrophosphatase	GO:0000287@magnesium ion binding; GO:0010945@coenzyme A diphosphatase activity	.	WP_003252125.1
Chrom1_001109	CDS	1187282	1187806	+	Chrom1	.	pgaptmp_001109	525	62.286	gamma carbonic anhydrase family protein	GO:0046872@metal ion binding	EC:4.2.1.-	WP_003252127.1
Chrom1_001110	CDS	1187799	1187993	+	Chrom1	.	pgaptmp_001110	195	65.641	DUF1289 domain-containing protein	.	.	WP_015269135.1
Chrom1_001111	CDS	1188196	1188663	+	Chrom1	.	pgaptmp_001111	468	64.53	VUT family protein	GO:1990397@queuosine salvage	.	WP_003193971.1
Chrom1_001112	CDS	1188740	1189921	+	Chrom1	purT	pgaptmp_001112	1182	65.651	formate-dependent phosphoribosylglycinamide formyltransferase	GO:0000287@magnesium ion binding; GO:0004644@phosphoribosylglycinamide formyltransferase activity; GO:0005524@ATP binding; GO:0009152@purine ribonucleotide biosynthetic process	EC:2.1.2.-	WP_008094474.1
Chrom1_001113	CDS	1190056	1191354	-	Chrom1	.	pgaptmp_001113	1299	65.358	MFS transporter	GO:0016020@membrane; GO:0022857@transmembrane transporter activity; GO:0055085@transmembrane transport	.	WP_014592197.1
Chrom1_001114	CDS	1191628	1192833	-	Chrom1	.	pgaptmp_001114	1206	64.677	transporter associated domain-containing protein	.	.	WP_012315974.1
Chrom1_001115	CDS	1192843	1193652	-	Chrom1	.	pgaptmp_001115	810	63.58	cytochrome C assembly family protein	GO:0005886@plasma membrane	.	WP_008094478.1
Chrom1_001116	CDS	1194075	1195451	+	Chrom1	ffh	pgaptmp_001116	1377	64.052	signal recognition particle protein	GO:0048501@signal recognition particle, plasma membrane targeting; GO:0003924@GTPase activity; GO:0005048@signal sequence binding; GO:0005525@GTP binding; GO:0009306@protein secretion	.	NP_252435.1
Chrom1_001117	CDS	1195699	1195950	+	Chrom1	rpsP	pgaptmp_001117	252	63.095	30S ribosomal protein S16	GO:0000314@organellar small ribosomal subunit; GO:0022627@cytosolic small ribosomal subunit; GO:0003735@structural constituent of ribosome; GO:0006412@translation	.	NP_252434.1
Chrom1_001118	CDS	1195956	1196492	+	Chrom1	rimM	pgaptmp_001118	537	56.797	ribosome maturation factor RimM	GO:0005840@ribosome; GO:0043022@ribosome binding; GO:0006364@rRNA processing	.	WP_011059444.1
Chrom1_001119	CDS	1196496	1197248	+	Chrom1	trmD	pgaptmp_001119	753	57.769	tRNA (guanosine(37)-N1)-methyltransferase TrmD	GO:0052906@tRNA (guanine(37)-N1)-methyltransferase activity; GO:0030488@tRNA methylation	EC:2.1.1.228	WP_020795644.1
Chrom1_001120	CDS	1197291	1197641	+	Chrom1	rplS	pgaptmp_001120	351	57.835	50S ribosomal protein L19	GO:0000311@plastid large ribosomal subunit; GO:0022625@cytosolic large ribosomal subunit; GO:0003735@structural constituent of ribosome; GO:0006412@translation	.	WP_010220244.1
Chrom1_001121	CDS	1197737	1198144	+	Chrom1	.	pgaptmp_001121	408	61.765	acyl-CoA thioesterase	GO:0016787@hydrolase activity; GO:0016790@thiolester hydrolase activity	EC:3.1.2.-	WP_010952562.1
Chrom1_001122	CDS	1198316	1199212	+	Chrom1	xerD	pgaptmp_001122	897	65.552	site-specific tyrosine recombinase XerD	GO:0009009@site-specific recombinase activity; GO:0006310@DNA recombination	.	NP_252427.1
Chrom1_001123	CDS	1199365	1200108	+	Chrom1	.	pgaptmp_001123	744	62.903	DsbC family protein	GO:0003756@protein disulfide isomerase activity	.	WP_019473611.1
Chrom1_001124	CDS	1200191	1201495	+	Chrom1	.	pgaptmp_001124	1305	63.218	homoserine dehydrogenase	GO:0004412@homoserine dehydrogenase activity; GO:0006520@amino acid metabolic process	EC:1.1.1.3	NP_252425.1
Chrom1_001125	CDS	1201664	1203073	+	Chrom1	thrC	pgaptmp_001125	1410	63.191	threonine synthase	GO:0004795@threonine synthase activity; GO:0009088@threonine biosynthetic process	EC:4.2.3.1	NP_252424.1
Chrom1_001126	CDS	1203251	1203640	+	Chrom1	.	pgaptmp_001126	390	67.949	histidine kinase	.	.	WP_004575449.1
Chrom1_001127	CDS	1203709	1203990	+	Chrom1	.	pgaptmp_001127	282	60.284	DUF3509 domain-containing protein	.	.	WP_003252163.1
Chrom1_001128	CDS	1204342	1205217	-	Chrom1	.	pgaptmp_001128	876	62.9	TIGR02285 family protein	.	.	WP_015269144.1
Chrom1_001129	CDS	1205238	1206437	-	Chrom1	.	pgaptmp_001129	1200	65	CaiB/BaiF CoA transferase family protein	GO:0003824@catalytic activity	.	WP_019752439.1
Chrom1_001130	CDS	1206569	1207111	+	Chrom1	.	pgaptmp_001130	543	62.063	YaeQ family protein	.	.	WP_003193952.1
Chrom1_001131	CDS	1207120	1208829	+	Chrom1	recJ	pgaptmp_001131	1710	64.386	single-stranded-DNA-specific exonuclease RecJ	GO:0008409@5'-3' exonuclease activity; GO:0006281@DNA repair; GO:0006310@DNA recombination	.	NP_252414.1
Chrom1_001132	CDS	1209006	1210112	+	Chrom1	.	pgaptmp_001132	1107	65.763	NADH:flavin oxidoreductase/NADH oxidase	.	.	WP_020795655.1
Chrom1_001133	CDS	1210306	1211730	-	Chrom1	.	pgaptmp_001133	1425	65.123	gamma-aminobutyraldehyde dehydrogenase	.	.	WP_003198121.1
Chrom1_001134	CDS	1211748	1212554	-	Chrom1	.	pgaptmp_001134	807	62.701	ABC transporter permease	GO:0016020@membrane; GO:0042626@ATPase-coupled transmembrane transporter activity; GO:0140359@ABC-type transporter activity	.	WP_009683459.1
Chrom1_001135	CDS	1212544	1213455	-	Chrom1	.	pgaptmp_001135	912	63.487	ABC transporter permease	GO:0016020@membrane; GO:0042626@ATPase-coupled transmembrane transporter activity; GO:0140359@ABC-type transporter activity; GO:0055085@transmembrane transport	.	WP_010952576.1
Chrom1_001136	CDS	1213452	1214489	-	Chrom1	.	pgaptmp_001136	1038	66.089	ABC transporter ATP-binding protein	GO:0005524@ATP binding; GO:0016887@ATP hydrolysis activity; GO:0042626@ATPase-coupled transmembrane transporter activity; GO:0140359@ABC-type transporter activity	EC:7.-.-.-	WP_009683461.1
Chrom1_001137	CDS	1214592	1215743	-	Chrom1	ydcS	pgaptmp_001137	1152	63.889	putative ABC transporter substrate-binding protein YdcS	.	.	WP_017147931.1
Chrom1_001138	CDS	1215901	1216584	+	Chrom1	.	pgaptmp_001138	684	66.813	tellurite resistance TerB family protein	.	.	WP_004575462.1
Chrom1_001139	CDS	1216859	1218481	+	Chrom1	.	pgaptmp_001139	1623	63.216	methyl-accepting chemotaxis protein	GO:0006935@chemotaxis	.	WP_017147930.1
Chrom1_001140	CDS	1218487	1218993	+	Chrom1	.	pgaptmp_001140	507	67.653	chemotaxis protein CheW	GO:0006935@chemotaxis; GO:0007165@signal transduction	.	WP_009683465.1
Chrom1_001141	CDS	1218990	1220270	+	Chrom1	.	pgaptmp_001141	1281	69.087	CheR family methyltransferase	.	.	WP_004575464.1
Chrom1_001142	CDS	1220267	1220932	+	Chrom1	.	pgaptmp_001142	666	66.366	chemotaxis protein CheW	GO:0006935@chemotaxis; GO:0007165@signal transduction	.	WP_019473629.1
Chrom1_001143	CDS	1220929	1223253	+	Chrom1	.	pgaptmp_001143	2325	66.538	hybrid sensor histidine kinase/response regulator	.	.	WP_003252200.1
Chrom1_001144	CDS	1223250	1224263	+	Chrom1	.	pgaptmp_001144	1014	65.779	chemotaxis response regulator protein-glutamate methylesterase	.	.	WP_010952586.1
Chrom1_001145	CDS	1224315	1225319	+	Chrom1	wspR	pgaptmp_001145	1005	64.378	Wsp signal transduction system regulator diguanylate cyclase WspR	.	.	WP_029615556.1
Chrom1_001146	CDS	1225448	1226543	+	Chrom1	prfB	pgaptmp_001146	1096	61.37	peptide chain release factor 2	GO:0005737@cytoplasm; GO:0016149@translation release factor activity, codon specific; GO:0006415@translational termination	.	YP_003933612.1
Chrom1_001147	CDS	1226636	1228138	+	Chrom1	lysS	pgaptmp_001147	1503	62.409	lysine--tRNA ligase	GO:0005737@cytoplasm; GO:0004824@lysine-tRNA ligase activity; GO:0005524@ATP binding; GO:0006430@lysyl-tRNA aminoacylation	EC:6.1.1.6	WP_011532564.1
Chrom1_001148	CDS	1228289	1229005	+	Chrom1	.	pgaptmp_001148	717	64.435	TetR/AcrR family transcriptional regulator	GO:0003677@DNA binding; GO:0003700@DNA-binding transcription factor activity; GO:0006355@regulation of DNA-templated transcription	.	WP_009686997.1
Chrom1_001149	CDS	1229034	1229582	+	Chrom1	.	pgaptmp_001149	549	61.931	hypothetical protein	.	.	WP_009686996.1
Chrom1_001150	CDS	1229676	1230995	+	Chrom1	.	pgaptmp_001150	1320	61.667	flavohemoglobin expression-modulating QEGLA motif protein	.	.	WP_012053569.1
Chrom1_001151	CDS	1230967	1231890	+	Chrom1	.	pgaptmp_001151	924	65.909	alpha/beta hydrolase	GO:0016787@hydrolase activity	EC:3.-.-.-	WP_014592168.1
Chrom1_001152	CDS	1231887	1232213	+	Chrom1	.	pgaptmp_001152	327	61.162	hypothetical protein	.	.	WP_009686993.1
Chrom1_001153	CDS	1232278	1233069	-	Chrom1	.	pgaptmp_001153	792	62.753	OmpA family protein	GO:0009279@cell outer membrane; GO:0015288@porin activity; GO:0042834@peptidoglycan binding	.	WP_010952594.1
Chrom1_001154	CDS	1233120	1233533	-	Chrom1	.	pgaptmp_001154	414	64.01	DUF4398 domain-containing protein	.	.	WP_008098208.1
Chrom1_001155	CDS	1233838	1234185	-	Chrom1	.	pgaptmp_001155	348	61.782	pilin assembly protein	.	.	WP_009686990.1
Chrom1_001156	CDS	1234450	1237077	+	Chrom1	ppc	pgaptmp_001156	2628	66.705	phosphoenolpyruvate carboxylase	GO:0008964@phosphoenolpyruvate carboxylase activity; GO:0006099@tricarboxylic acid cycle; GO:0015977@carbon fixation	EC:4.1.1.31	NP_252377.1
Chrom1_001157	CDS	1237335	1237985	+	Chrom1	adk	pgaptmp_001157	651	60.522	adenylate kinase	GO:0004017@adenylate kinase activity; GO:0005524@ATP binding; GO:0006139@nucleobase-containing compound metabolic process	EC:2.7.4.3	NP_252376.1
Chrom1_001158	CDS	1238218	1238892	+	Chrom1	tsaB	pgaptmp_001158	675	66.074	tRNA (adenosine(37)-N6)-threonylcarbamoyltransferase complex dimerization subunit type 1 TsaB	GO:0002949@tRNA threonylcarbamoyladenosine modification	EC:2.3.1.234	WP_003259831.1
Chrom1_001159	CDS	1239024	1239311	+	Chrom1	.	pgaptmp_001159	288	63.542	hypothetical protein	.	.	WP_016485181.1
Chrom1_001160	CDS	1239315	1240184	+	Chrom1	.	pgaptmp_001160	870	64.138	DUF72 domain-containing protein	.	.	WP_014860590.1
Chrom1_001161	CDS	1240213	1241043	+	Chrom1	.	pgaptmp_001161	831	67.629	isocitrate lyase/PEP mutase family protein	GO:0003824@catalytic activity; GO:0046872@metal ion binding	.	WP_003252237.1
Chrom1_001162	CDS	1241043	1241729	+	Chrom1	.	pgaptmp_001162	687	67.831	extensin family protein	.	.	WP_015269170.1
Chrom1_001163	CDS	1241732	1242352	-	Chrom1	.	pgaptmp_001163	621	65.7	energy transducer TonB	.	.	WP_009686982.1
Chrom1_001164	CDS	1242456	1243232	+	Chrom1	.	pgaptmp_001164	777	66.924	class I SAM-dependent methyltransferase	.	.	WP_016712956.1
Chrom1_001165	CDS	1243435	1244397	+	Chrom1	.	pgaptmp_001165	963	53.894	RHS repeat-associated core domain-containing protein	.	.	HMM:TIGR03696.1
Chrom1_001166	CDS	1244487	1245128	-	Chrom1	.	pgaptmp_001166	642	64.019	TetR/AcrR family transcriptional regulator	GO:0003677@DNA binding; GO:0006355@regulation of DNA-templated transcription	.	WP_019098926.1
Chrom1_001167	CDS	1245293	1246393	+	Chrom1	.	pgaptmp_001167	1101	68.847	efflux RND transporter periplasmic adaptor subunit	GO:0016020@membrane; GO:0022857@transmembrane transporter activity; GO:0042802@identical protein binding; GO:0055085@transmembrane transport	.	WP_019471066.1
Chrom1_001168	CDS	1246400	1249456	+	Chrom1	.	pgaptmp_001168	3057	64.377	efflux RND transporter permease subunit	GO:0016020@membrane; GO:0015562@efflux transmembrane transporter activity; GO:0022857@transmembrane transporter activity; GO:0042908@xenobiotic transport	.	WP_009686975.1
Chrom1_001169	CDS	1249514	1249915	-	Chrom1	.	pgaptmp_001169	402	61.194	hypothetical protein	.	.	.
Chrom1_001170	CDS	1250059	1250745	-	Chrom1	.	pgaptmp_001170	687	63.901	DUF4197 domain-containing protein	.	.	WP_003252248.1
Chrom1_001171	CDS	1250779	1251177	-	Chrom1	.	pgaptmp_001171	399	66.165	YbaY family lipoprotein	.	.	WP_003252249.1
Chrom1_001172	CDS	1251244	1251603	-	Chrom1	.	pgaptmp_001172	360	63.056	YbaY family lipoprotein	.	.	WP_009686971.1
Chrom1_001173	CDS	1251676	1254162	-	Chrom1	plsB	pgaptmp_001173	2487	65.058	glycerol-3-phosphate 1-O-acyltransferase PlsB	GO:0004366@glycerol-3-phosphate O-acyltransferase activity; GO:0008654@phospholipid biosynthetic process	EC:2.3.1.15	WP_009686970.1
Chrom1_001174	CDS	1254396	1254605	+	Chrom1	.	pgaptmp_001174	210	57.143	cold-shock protein	GO:0003676@nucleic acid binding	.	WP_019692071.1
Chrom1_001175	CDS	1254696	1255073	-	Chrom1	.	pgaptmp_001175	378	61.376	hypothetical protein	.	.	WP_020799880.1
Chrom1_001176	CDS	1255091	1255903	-	Chrom1	.	pgaptmp_001176	813	68.512	putative RNA methyltransferase	.	.	WP_008094941.1
Chrom1_001177	CDS	1255903	1257054	-	Chrom1	dapE	pgaptmp_001177	1152	66.927	succinyl-diaminopimelate desuccinylase	GO:0009014@succinyl-diaminopimelate desuccinylase activity; GO:0009089@lysine biosynthetic process via diaminopimelate	EC:3.5.1.18	NP_249853.1
Chrom1_001178	CDS	1257149	1259740	-	Chrom1	.	pgaptmp_001178	2592	62.654	glycosyltransferase	.	EC:2.4.-.-	WP_017147925.1
Chrom1_001179	CDS	1259860	1260669	+	Chrom1	tcdA	pgaptmp_001179	810	65.309	tRNA cyclic N6-threonylcarbamoyladenosine(37) synthase TcdA	GO:0008641@ubiquitin-like modifier activating enzyme activity	.	WP_009686964.1
Chrom1_001180	CDS	1260741	1261151	-	Chrom1	.	pgaptmp_001180	411	65.45	SufE family protein	.	.	WP_003252266.1
Chrom1_001181	CDS	1261148	1262353	-	Chrom1	.	pgaptmp_001181	1206	67.33	cysteine desulfurase	.	.	WP_016501172.1
Chrom1_001182	CDS	1262435	1263469	-	Chrom1	dapD	pgaptmp_001182	1035	64.638	2,3,4,5-tetrahydropyridine-2,6-dicarboxylate N-succinyltransferase	GO:0008666@2,3,4,5-tetrahydropyridine-2,6-dicarboxylate N-succinyltransferase activity	EC:2.3.1.117	NP_252356.1
Chrom1_001183	CDS	1263501	1263848	-	Chrom1	.	pgaptmp_001183	348	61.782	ArsC family reductase	.	.	NP_252354.1
Chrom1_001184	CDS	1263974	1264273	-	Chrom1	graA	pgaptmp_001184	300	60.667	type II toxin-antitoxin system antitoxin GraA	.	.	WP_010952669.1
Chrom1_001185	CDS	1264282	1264560	-	Chrom1	.	pgaptmp_001185	279	55.914	type II toxin-antitoxin system RelE/ParE family toxin	.	.	WP_010952670.1
Chrom1_001186	CDS	1264809	1266455	+	Chrom1	.	pgaptmp_001186	1647	65.392	Na+/H+ antiporter	GO:0016020@membrane; GO:0015385@sodium:proton antiporter activity; GO:0006814@sodium ion transport; GO:0006885@regulation of pH; GO:1902600@proton transmembrane transport	.	WP_014592142.1
Chrom1_001187	CDS	1267000	1268196	-	Chrom1	dapC	pgaptmp_001187	1197	65.831	succinyldiaminopimelate transaminase	GO:0009016@succinyldiaminopimelate transaminase activity; GO:0009089@lysine biosynthetic process via diaminopimelate	EC:2.6.1.17	NP_252349.1
Chrom1_001188	CDS	1268227	1270929	-	Chrom1	.	pgaptmp_001188	2703	63.67	[protein-PII] uridylyltransferase	GO:0008773@[protein-PII] uridylyltransferase activity; GO:0008152@metabolic process	EC:2.7.7.59	WP_009047210.1
Chrom1_001189	CDS	1270962	1271744	-	Chrom1	map	pgaptmp_001189	783	60.92	type I methionyl aminopeptidase	GO:0070006@metalloaminopeptidase activity; GO:0006508@proteolysis	EC:3.4.11.18	WP_007990276.1
Chrom1_001190	CDS	1271864	1272040	-	Chrom1	.	pgaptmp_001190	177	51.977	hypothetical protein	.	.	.
Chrom1_001191	CDS	1272216	1272953	+	Chrom1	rpsB	pgaptmp_001191	738	57.317	30S ribosomal protein S2	GO:0015935@small ribosomal subunit; GO:0003735@structural constituent of ribosome; GO:0006412@translation	.	WP_016501167.1
Chrom1_001192	CDS	1273139	1274002	+	Chrom1	tsf	pgaptmp_001192	864	58.449	translation elongation factor Ts	GO:0003746@translation elongation factor activity; GO:0006414@translational elongation	.	NP_252345.1
Chrom1_001193	CDS	1274181	1274924	+	Chrom1	pyrH	pgaptmp_001193	744	59.409	UMP kinase	GO:0005737@cytoplasm; GO:0033862@UMP kinase activity; GO:0006221@pyrimidine nucleotide biosynthetic process; GO:0015949@nucleobase-containing small molecule interconversion	EC:2.7.4.22	WP_002554728.1
Chrom1_001194	CDS	1274921	1275478	+	Chrom1	frr	pgaptmp_001194	558	61.47	ribosome recycling factor	GO:0008135@translation factor activity, RNA binding; GO:0006412@translation	.	WP_016494392.1
Chrom1_001195	CDS	1275494	1276249	+	Chrom1	uppS	pgaptmp_001195	756	63.757	polyprenyl diphosphate synthase	GO:0005737@cytoplasm; GO:0009252@peptidoglycan biosynthetic process	EC:2.5.1.-	WP_016392308.1
Chrom1_001196	CDS	1276249	1277064	+	Chrom1	.	pgaptmp_001196	816	65.564	phosphatidate cytidylyltransferase	.	EC:2.7.7.41	WP_019472221.1
Chrom1_001197	CDS	1277061	1278251	+	Chrom1	ispC	pgaptmp_001197	1191	67.338	1-deoxy-D-xylulose-5-phosphate reductoisomerase	GO:0005515@protein binding; GO:0030604@1-deoxy-D-xylulose-5-phosphate reductoisomerase activity; GO:0046872@metal ion binding; GO:0070402@NADPH binding; GO:0008299@isoprenoid biosynthetic process	EC:1.1.1.267	WP_017147924.1
Chrom1_001198	CDS	1278322	1279674	+	Chrom1	rseP	pgaptmp_001198	1353	64.375	RIP metalloprotease RseP	GO:0016020@membrane; GO:0004222@metalloendopeptidase activity; GO:0006508@proteolysis	.	NP_252339.1
Chrom1_001199	CDS	1279748	1282108	+	Chrom1	bamA	pgaptmp_001199	2361	60.61	outer membrane protein assembly factor BamA	GO:0009279@cell outer membrane; GO:0071709@membrane assembly	.	NP_252338.1
Chrom1_001200	CDS	1282153	1282656	+	Chrom1	.	pgaptmp_001200	504	59.325	OmpH family outer membrane protein	GO:0016020@membrane; GO:0051082@unfolded protein binding	.	WP_010462812.1
Chrom1_001201	CDS	1282658	1283713	+	Chrom1	lpxD	pgaptmp_001201	1056	63.636	UDP-3-O-(3-hydroxymyristoyl)glucosamine N-acyltransferase	GO:0016410@N-acyltransferase activity; GO:0009245@lipid A biosynthetic process	EC:2.3.1.191	WP_015634334.1
Chrom1_001202	CDS	1283828	1284268	+	Chrom1	fabZ	pgaptmp_001202	441	60.091	3-hydroxyacyl-ACP dehydratase FabZ	GO:0016836@hydro-lyase activity; GO:0019171@(3R)-hydroxyacyl-[acyl-carrier-protein] dehydratase activity; GO:0006633@fatty acid biosynthetic process	EC:4.2.1.59	NP_252335.1
Chrom1_001203	CDS	1284265	1285041	+	Chrom1	lpxA	pgaptmp_001203	777	62.42	acyl-ACP--UDP-N-acetylglucosamine O-acyltransferase	GO:0008780@acyl-[acyl-carrier-protein]-UDP-N-acetylglucosamine O-acyltransferase activity; GO:0008610@lipid biosynthetic process	EC:2.3.1.129	NP_252334.1
Chrom1_001204	CDS	1285043	1286170	+	Chrom1	lpxB	pgaptmp_001204	1128	66.135	lipid-A-disaccharide synthase	GO:0008915@lipid-A-disaccharide synthase activity; GO:0009245@lipid A biosynthetic process	EC:2.4.1.182	WP_004576845.1
Chrom1_001205	CDS	1286172	1286795	+	Chrom1	rnhB	pgaptmp_001205	624	63.942	ribonuclease HII	GO:0003723@RNA binding; GO:0004523@RNA-DNA hybrid ribonuclease activity	EC:3.1.26.4	WP_013971261.1
Chrom1_001206	CDS	1286976	1290500	+	Chrom1	dnaE	pgaptmp_001206	3525	62.496	DNA polymerase III subunit alpha	GO:0003676@nucleic acid binding; GO:0008408@3'-5' exonuclease activity; GO:0006260@DNA replication	EC:2.7.7.7	NP_252330.1
Chrom1_001207	CDS	1290607	1291554	+	Chrom1	.	pgaptmp_001207	948	61.287	acetyl-CoA carboxylase carboxyltransferase subunit alpha	GO:0009317@acetyl-CoA carboxylase complex; GO:0003989@acetyl-CoA carboxylase activity; GO:0006633@fatty acid biosynthetic process	EC:6.4.1.2	WP_019692099.1
Chrom1_001208	CDS	1291688	1292971	+	Chrom1	tilS	pgaptmp_001208	1284	70.016	tRNA lysidine(34) synthetase TilS	GO:0000166@nucleotide binding; GO:0005524@ATP binding; GO:0016879@ligase activity, forming carbon-nitrogen bonds; GO:0008033@tRNA processing	EC:6.3.4.19	WP_003252324.1
Chrom1_001209	CDS	1293240	1294868	+	Chrom1	.	pgaptmp_001209	1629	62.554	CTP synthase	GO:0003883@CTP synthase activity; GO:0006221@pyrimidine nucleotide biosynthetic process; GO:0006241@CTP biosynthetic process	EC:6.3.4.2	NP_252327.1
Chrom1_001210	CDS	1295069	1296358	+	Chrom1	eno	pgaptmp_001210	1290	60.93	phosphopyruvate hydratase	GO:0000015@phosphopyruvate hydratase complex; GO:0000287@magnesium ion binding; GO:0004634@phosphopyruvate hydratase activity; GO:0006096@glycolytic process	EC:4.2.1.11	NP_252325.1
Chrom1_001211	CDS	1296522	1296803	+	Chrom1	ftsB	pgaptmp_001211	282	57.447	cell division protein FtsB	.	.	WP_004375443.1
Chrom1_001212	CDS	1296800	1297507	+	Chrom1	ispD	pgaptmp_001212	708	67.514	2-C-methyl-D-erythritol 4-phosphate cytidylyltransferase	GO:0050518@2-C-methyl-D-erythritol 4-phosphate cytidylyltransferase activity; GO:0008299@isoprenoid biosynthetic process; GO:0019288@isopentenyl diphosphate biosynthetic process, methylerythritol 4-phosphate pathway	EC:2.7.7.60	WP_014592133.1
Chrom1_001213	CDS	1297940	1298836	-	Chrom1	.	pgaptmp_001213	897	65.217	LysR substrate-binding domain-containing protein	.	.	WP_016392291.1
Chrom1_001214	CDS	1298943	1300055	+	Chrom1	.	pgaptmp_001214	1113	62.264	S-(hydroxymethyl)glutathione dehydrogenase/class III alcohol dehydrogenase	GO:0004022@alcohol dehydrogenase (NAD+) activity; GO:0008270@zinc ion binding; GO:0051903@S-(hydroxymethyl)glutathione dehydrogenase [NAD(P)+] activity	.	NP_252319.1
Chrom1_001215	CDS	1300064	1300918	+	Chrom1	fghA	pgaptmp_001215	855	65.263	S-formylglutathione hydrolase	GO:0018738@S-formylglutathione hydrolase activity; GO:0046294@formaldehyde catabolic process	EC:3.1.2.12	WP_019472207.1
Chrom1_001216	CDS	1301069	1301542	+	Chrom1	ispF	pgaptmp_001216	474	62.658	2-C-methyl-D-erythritol 2,4-cyclodiphosphate synthase	GO:0008685@2-C-methyl-D-erythritol 2,4-cyclodiphosphate synthase activity; GO:0019288@isopentenyl diphosphate biosynthetic process, methylerythritol 4-phosphate pathway	EC:4.6.1.12	WP_008057340.1
Chrom1_001217	CDS	1301539	1302597	+	Chrom1	truD	pgaptmp_001217	1059	66.95	tRNA pseudouridine(13) synthase TruD	GO:0003723@RNA binding; GO:0009982@pseudouridine synthase activity; GO:0001522@pseudouridine synthesis; GO:0009451@RNA modification	EC:5.4.99.27	WP_011332702.1
Chrom1_001218	CDS	1302585	1303334	+	Chrom1	surE	pgaptmp_001218	750	67.733	5'/3'-nucleotidase SurE	GO:0008252@nucleotidase activity	EC:3.1.3.6	WP_010952690.1
Chrom1_001219	CDS	1303370	1304008	+	Chrom1	.	pgaptmp_001219	639	65.728	protein-L-isoaspartate(D-aspartate) O-methyltransferase	GO:0004719@protein-L-isoaspartate (D-aspartate) O-methyltransferase activity; GO:0036211@protein modification process	EC:2.1.1.77	NP_252314.1
Chrom1_001220	CDS	1304228	1305073	+	Chrom1	.	pgaptmp_001220	846	62.175	peptidoglycan DD-metalloendopeptidase family protein	.	.	WP_020193799.1
Chrom1_001221	CDS	1305182	1306189	+	Chrom1	rpoS	pgaptmp_001221	1008	59.722	RNA polymerase sigma factor RpoS	GO:0003677@DNA binding; GO:0003700@DNA-binding transcription factor activity; GO:0016987@sigma factor activity; GO:0006352@DNA-templated transcription initiation; GO:0006355@regulation of DNA-templated transcription	.	WP_002554700.1
Chrom1_001222	CDS	1306665	1308086	+	Chrom1	ltrA	pgaptmp_001222	1422	59.001	group II intron reverse transcriptase/maturase	GO:0003964@RNA-directed DNA polymerase activity; GO:0000373@Group II intron splicing	EC:2.7.7.49	WP_020309285.1
Chrom1_001223	CDS	1308629	1308952	-	Chrom1	fdxA	pgaptmp_001223	324	57.716	ferredoxin FdxA	GO:0009055@electron transfer activity; GO:0051539@4 iron, 4 sulfur cluster binding	.	NP_252311.1
Chrom1_001224	CDS	1309093	1311666	-	Chrom1	mutS	pgaptmp_001224	2574	65.19	DNA mismatch repair protein MutS	GO:0005524@ATP binding; GO:0030983@mismatched DNA binding; GO:0006298@mismatch repair	.	WP_014754268.1
Chrom1_001225	CDS	1311853	1312365	+	Chrom1	.	pgaptmp_001225	513	69.396	CinA family protein	.	.	WP_020289448.1
Chrom1_001226	CDS	1312438	1313505	+	Chrom1	recA	pgaptmp_001226	1068	61.142	recombinase RecA	GO:0003677@DNA binding; GO:0003697@single-stranded DNA binding; GO:0005524@ATP binding; GO:0008094@ATP-dependent activity, acting on DNA; GO:0006281@DNA repair	.	WP_016715435.1
Chrom1_001227	CDS	1313527	1313997	+	Chrom1	recX	pgaptmp_001227	471	63.482	recombination regulator RecX	.	.	WP_009686046.1
Chrom1_001228	CDS	1314094	1315212	-	Chrom1	.	pgaptmp_001228	1119	62.198	LOG family protein	GO:0016799@hydrolase activity, hydrolyzing N-glycosyl compounds; GO:0009691@cytokinin biosynthetic process	EC:3.2.2.-	WP_003252368.1
Chrom1_001229	CDS	1315374	1315583	+	Chrom1	.	pgaptmp_001229	210	64.286	hypothetical protein	.	.	WP_016501136.1
Chrom1_001230	CDS	1315598	1316017	-	Chrom1	.	pgaptmp_001230	420	61.19	quorum-sensing-regulated virulence factor family protein	.	.	WP_012315846.1
Chrom1_001231	CDS	1316204	1316914	+	Chrom1	.	pgaptmp_001231	711	64.557	tRNA-uridine aminocarboxypropyltransferase	GO:0016432@tRNA-uridine aminocarboxypropyltransferase activity; GO:0006400@tRNA modification	EC:2.5.1.25	WP_016715441.1
Chrom1_001232	CDS	1317092	1317742	+	Chrom1	erdR	pgaptmp_001232	651	63.287	response regulator transcription factor ErdR	.	.	NP_252294.1
Chrom1_001233	CDS	1317814	1318179	+	Chrom1	.	pgaptmp_001233	366	62.022	diacylglycerol kinase	GO:0004143@ATP-dependent diacylglycerol kinase activity; GO:0005524@ATP binding; GO:0046872@metal ion binding; GO:0006654@phosphatidic acid biosynthetic process; GO:0008654@phospholipid biosynthetic process; GO:0016310@phosphorylation	EC:2.7.1.107	WP_010952700.1
Chrom1_001234	CDS	1318176	1319102	-	Chrom1	finR	pgaptmp_001234	927	62.46	LysR family transcriptional regulator FinR	.	.	WP_003252379.1
Chrom1_001235	CDS	1319223	1320002	+	Chrom1	fpr	pgaptmp_001235	780	61.282	ferredoxin-NADP reductase	.	.	NP_252087.1
Chrom1_001236	CDS	1320225	1320719	-	Chrom1	.	pgaptmp_001236	495	61.01	SprT family zinc-dependent metalloprotease	.	.	WP_010952701.1
Chrom1_001237	CDS	1320852	1321451	-	Chrom1	.	pgaptmp_001237	600	62.167	Yip1 family protein	GO:0031267@small GTPase binding; GO:0016192@vesicle-mediated transport	.	NP_249881.1
Chrom1_001238	CDS	1321711	1322535	+	Chrom1	ttcA	pgaptmp_001238	825	61.697	tRNA 2-thiocytidine(32) synthetase TtcA	GO:0008033@tRNA processing	EC:2.8.1.-	NP_249883.1
Chrom1_001239	CDS	1322540	1323211	+	Chrom1	.	pgaptmp_001239	672	62.054	DNA-3-methyladenine glycosylase I	GO:0008725@DNA-3-methyladenine glycosylase activity; GO:0006284@base-excision repair	EC:3.2.2.20	NP_249884.1
Chrom1_001240	CDS	1323672	1324085	-	Chrom1	.	pgaptmp_001240	414	64.01	DUF2069 domain-containing protein	.	.	WP_003252389.1
Chrom1_001241	CDS	1324078	1324683	-	Chrom1	wrbA	pgaptmp_001241	606	67.987	NAD(P)H:quinone oxidoreductase	GO:0003955@NAD(P)H dehydrogenase (quinone) activity; GO:0010181@FMN binding	EC:1.6.5.2	WP_016501124.1
Chrom1_001242	CDS	1324680	1325033	-	Chrom1	arsC	pgaptmp_001242	354	64.124	arsenate reductase (glutaredoxin)	GO:0008794@arsenate reductase (glutaredoxin) activity; GO:0046685@response to arsenic-containing substance	EC:1.20.4.1	WP_003252402.1
Chrom1_001243	CDS	1325119	1325583	+	Chrom1	.	pgaptmp_001243	465	62.796	TlpA disulfide reductase family protein	GO:0015036@disulfide oxidoreductase activity	.	WP_011532648.1
Chrom1_001244	CDS	1325702	1326106	-	Chrom1	.	pgaptmp_001244	405	63.457	META domain-containing protein	.	.	WP_004375489.1
Chrom1_001245	CDS	1326103	1326540	-	Chrom1	.	pgaptmp_001245	438	64.155	hypothetical protein	.	.	WP_014592115.1
Chrom1_001246	CDS	1326572	1327561	-	Chrom1	.	pgaptmp_001246	990	66.162	2-hydroxyacid dehydrogenase	GO:0008720@D-lactate dehydrogenase activity; GO:0070404@NADH binding	EC:1.1.1.28	WP_013971354.1
Chrom1_001247	CDS	1327612	1330365	-	Chrom1	.	pgaptmp_001247	2754	64.742	response regulator	GO:0000160@phosphorelay signal transduction system	.	WP_014861009.1
Chrom1_001248	CDS	1330559	1331278	+	Chrom1	.	pgaptmp_001248	720	64.444	response regulator transcription factor	GO:0000156@phosphorelay response regulator activity; GO:0003677@DNA binding; GO:0000160@phosphorelay signal transduction system; GO:0006355@regulation of DNA-templated transcription	.	WP_020192779.1
Chrom1_001249	CDS	1331280	1332641	+	Chrom1	.	pgaptmp_001249	1362	66.814	histidine kinase sensor domain-containing protein	.	.	WP_009684289.1
Chrom1_001250	CDS	1332729	1333628	+	Chrom1	cysM	pgaptmp_001250	900	63.444	cysteine synthase CysM	GO:0004124@cysteine synthase activity; GO:0006535@cysteine biosynthetic process from serine	EC:2.5.1.47	WP_011532655.1
Chrom1_001251	CDS	1333629	1334987	+	Chrom1	rlmD	pgaptmp_001251	1359	67.55	23S rRNA (uracil(1939)-C(5))-methyltransferase RlmD	GO:0008173@RNA methyltransferase activity; GO:0006396@RNA processing	EC:2.1.1.190	WP_016485260.1
Chrom1_001252	CDS	1335085	1337325	+	Chrom1	relA	pgaptmp_001252	2241	63.097	GTP diphosphokinase	GO:0015969@guanosine tetraphosphate metabolic process	EC:2.7.6.5	NP_249625.1
Chrom1_001253	CDS	1337450	1338283	+	Chrom1	mazG	pgaptmp_001253	834	63.669	nucleoside triphosphate pyrophosphohydrolase	.	EC:3.6.1.9	WP_016715459.1
Chrom1_001254	CDS	1338310	1338849	+	Chrom1	.	pgaptmp_001254	540	58.148	DUF2058 domain-containing protein	.	.	WP_002554614.1
Chrom1_001255	CDS	1338895	1339077	-	Chrom1	.	pgaptmp_001255	183	56.831	hypothetical protein	.	.	WP_016391603.1
Chrom1_001256	CDS	1339283	1339993	-	Chrom1	.	pgaptmp_001256	711	59.775	DUF3108 domain-containing protein	.	.	WP_003204662.1
Chrom1_001257	CDS	1340002	1340655	-	Chrom1	purN	pgaptmp_001257	654	64.526	phosphoribosylglycinamide formyltransferase	GO:0004644@phosphoribosylglycinamide formyltransferase activity; GO:0006189@'de novo' IMP biosynthetic process	EC:2.1.2.2	WP_003252434.1
Chrom1_001258	CDS	1340655	1341713	-	Chrom1	purM	pgaptmp_001258	1059	64.873	phosphoribosylformylglycinamidine cyclo-ligase	GO:0004641@phosphoribosylformylglycinamidine cyclo-ligase activity; GO:0006189@'de novo' IMP biosynthetic process	EC:6.3.3.1	WP_008438191.1
Chrom1_001259	CDS	1342035	1343096	+	Chrom1	.	pgaptmp_001259	1062	67.514	DUF2066 domain-containing protein	.	.	WP_012270946.1
Chrom1_001260	CDS	1343109	1344182	+	Chrom1	.	pgaptmp_001260	1074	62.57	AI-2E family transporter	GO:0015562@efflux transmembrane transporter activity; GO:0055085@transmembrane transport; GO:1905887@autoinducer AI-2 transmembrane transport	.	WP_010952723.1
Chrom1_001261	CDS	1344370	1345077	+	Chrom1	hda	pgaptmp_001261	708	63.842	DnaA regulatory inactivator Hda	GO:0016818@hydrolase activity, acting on acid anhydrides, in phosphorus-containing anhydrides; GO:0032297@negative regulation of DNA-templated DNA replication initiation	.	WP_003252443.1
Chrom1_001262	CDS	1345205	1345843	+	Chrom1	.	pgaptmp_001262	639	62.441	C40 family peptidase	GO:0008233@peptidase activity; GO:0008234@cysteine-type peptidase activity; GO:0016787@hydrolase activity; GO:0000270@peptidoglycan metabolic process; GO:0006508@proteolysis	EC:3.4.-.-	WP_003252444.1
Chrom1_001263	CDS	1345985	1346521	+	Chrom1	.	pgaptmp_001263	537	62.57	C40 family peptidase	GO:0008233@peptidase activity; GO:0008234@cysteine-type peptidase activity; GO:0016787@hydrolase activity; GO:0000270@peptidoglycan metabolic process; GO:0006508@proteolysis	EC:3.4.-.-	WP_010952725.1
Chrom1_001264	CDS	1346538	1347857	-	Chrom1	.	pgaptmp_001264	1320	65.379	PQQ-dependent sugar dehydrogenase	GO:0016901@oxidoreductase activity, acting on the CH-OH group of donors, quinone or similar compound as acceptor; GO:0070968@pyrroloquinoline quinone binding	EC:1.1.5.-	WP_019473060.1
Chrom1_001265	CDS	1349612	1349827	+	Chrom1	.	pgaptmp_001265	216	52.315	hypothetical protein	.	.	WP_019437069.1
Chrom1_001266	CDS	1350027	1350605	-	Chrom1	.	pgaptmp_001266	579	62.522	hypothetical protein	.	.	WP_003257723.1
Chrom1_001267	CDS	1351100	1351711	+	Chrom1	cobO	pgaptmp_001267	612	64.542	cob(I)yrinic acid a,c-diamide adenosyltransferase	GO:0008817@corrinoid adenosyltransferase activity; GO:0009236@cobalamin biosynthetic process	EC:2.5.1.17	WP_002554602.1
Chrom1_001268	CDS	1351708	1353003	+	Chrom1	.	pgaptmp_001268	1296	69.213	cobyrinate a,c-diamide synthase	GO:0042242@cobyrinic acid a,c-diamide synthase activity	.	WP_019099294.1
Chrom1_001269	CDS	1353000	1353650	+	Chrom1	bluB	pgaptmp_001269	651	67.127	5,6-dimethylbenzimidazole synthase	GO:0016722@oxidoreductase activity, acting on metal ions; GO:0009236@cobalamin biosynthetic process; GO:0032363@FMN catabolic process	EC:1.13.11.79	WP_019436754.1
Chrom1_001270	CDS	1353647	1354555	+	Chrom1	cbiB	pgaptmp_001270	909	67.987	adenosylcobinamide-phosphate synthase CbiB	GO:0016020@membrane; GO:0048472@threonine-phosphate decarboxylase activity; GO:0009236@cobalamin biosynthetic process	.	WP_020193489.1
Chrom1_001271	CDS	1354548	1355540	+	Chrom1	cobD	pgaptmp_001271	993	68.479	threonine-phosphate decarboxylase CobD	GO:0003824@catalytic activity; GO:0009236@cobalamin biosynthetic process	EC:4.1.1.81	WP_003252458.1
Chrom1_001272	CDS	1355537	1356991	+	Chrom1	.	pgaptmp_001272	1455	65.567	cobyric acid synthase	GO:0003824@catalytic activity; GO:0009236@cobalamin biosynthetic process	.	WP_016485279.1
Chrom1_001273	CDS	1356993	1357514	+	Chrom1	cobU	pgaptmp_001273	522	65.9	bifunctional adenosylcobinamide kinase/adenosylcobinamide-phosphate guanylyltransferase	GO:0000166@nucleotide binding; GO:0043752@adenosylcobinamide kinase activity; GO:0009236@cobalamin biosynthetic process	EC:2.7.1.156; EC:2.7.7.62	WP_009686200.1
Chrom1_001274	CDS	1357576	1358631	+	Chrom1	cobT	pgaptmp_001274	1056	68.655	nicotinate-nucleotide--dimethylbenzimidazole phosphoribosyltransferase	GO:0008939@nicotinate-nucleotide-dimethylbenzimidazole phosphoribosyltransferase activity; GO:0009236@cobalamin biosynthetic process	EC:2.4.2.21	WP_003252465.1
Chrom1_001275	CDS	1358628	1359194	+	Chrom1	.	pgaptmp_001275	567	67.725	histidine phosphatase family protein	GO:0016791@phosphatase activity	.	WP_009686202.1
Chrom1_001276	CDS	1359196	1359924	+	Chrom1	.	pgaptmp_001276	729	68.313	adenosylcobinamide-GDP ribazoletransferase	GO:0051073@adenosylcobinamide-GDP ribazoletransferase activity	EC:2.7.8.26	WP_009686203.1
Chrom1_001277	CDS	1360007	1360411	+	Chrom1	.	pgaptmp_001277	405	64.691	MarR family winged helix-turn-helix transcriptional regulator	GO:0003700@DNA-binding transcription factor activity; GO:0006355@regulation of DNA-templated transcription	.	WP_003252473.1
Chrom1_001278	CDS	1360474	1361676	+	Chrom1	.	pgaptmp_001278	1203	64.589	MFS transporter	GO:0016020@membrane; GO:0022857@transmembrane transporter activity; GO:0055085@transmembrane transport	.	WP_009686205.1
Chrom1_001279	CDS	1361673	1361795	+	Chrom1	.	pgaptmp_001279	123	63.415	hypothetical protein	.	.	WP_013971388.1
Chrom1_001280	CDS	1361841	1362389	+	Chrom1	.	pgaptmp_001280	549	58.288	glutathione peroxidase	GO:0004602@glutathione peroxidase activity; GO:0043295@glutathione binding	EC:1.11.1.-	WP_009686207.1
Chrom1_001281	CDS	1362655	1362831	+	Chrom1	.	pgaptmp_001281	177	55.932	hypothetical protein	.	.	WP_016713309.1
Chrom1_001282	CDS	1362838	1363098	-	Chrom1	.	pgaptmp_001282	261	55.172	DUF2798 domain-containing protein	.	.	WP_013971390.1
Chrom1_001283	CDS	1363213	1364142	+	Chrom1	.	pgaptmp_001283	930	62.903	LysR family transcriptional regulator	GO:0032993@protein-DNA complex; GO:0001216@DNA-binding transcription activator activity; GO:0006355@regulation of DNA-templated transcription	.	WP_010952741.1
Chrom1_001284	CDS	1364363	1365628	-	Chrom1	.	pgaptmp_001284	1266	58.926	OmpP1/FadL family transporter	GO:0009279@cell outer membrane; GO:0015267@channel activity; GO:0055085@transmembrane transport	.	WP_012313160.1
Chrom1_001285	CDS	1365776	1366258	-	Chrom1	.	pgaptmp_001285	483	62.319	hypothetical protein	.	.	WP_012270970.1
Chrom1_001286	CDS	1366509	1366733	-	Chrom1	.	pgaptmp_001286	225	58.222	hypothetical protein	.	.	WP_008100596.1
Chrom1_001287	CDS	1367680	1368099	+	Chrom1	.	pgaptmp_001287	420	68.333	tetratricopeptide repeat protein	GO:0005515@protein binding	.	WP_012270971.1
Chrom1_001288	CDS	1368259	1369632	+	Chrom1	rmuC	pgaptmp_001288	1374	63.974	DNA recombination protein RmuC	.	.	WP_016501081.1
Chrom1_001289	CDS	1369604	1373080	-	Chrom1	.	pgaptmp_001289	3477	65.027	hybrid sensor histidine kinase/response regulator	GO:0000155@phosphorelay sensor kinase activity; GO:0000156@phosphorelay response regulator activity; GO:0004673@protein histidine kinase activity; GO:0005524@ATP binding; GO:0000160@phosphorelay signal transduction system; GO:0007165@signal transduction	EC:2.7.13.3	WP_014859883.1
Chrom1_001290	CDS	1373341	1374072	+	Chrom1	.	pgaptmp_001290	732	66.257	GntR family transcriptional regulator	GO:0003677@DNA binding; GO:0003700@DNA-binding transcription factor activity	.	WP_009686217.1
Chrom1_001291	CDS	1374172	1375446	+	Chrom1	.	pgaptmp_001291	1275	64.157	MFS transporter	.	.	WP_003252501.1
Chrom1_001292	CDS	1375470	1376303	+	Chrom1	.	pgaptmp_001292	834	66.906	amidohydrolase family protein	GO:0016787@hydrolase activity; GO:0046872@metal ion binding	EC:3.1.-.-	WP_019436768.1
Chrom1_001293	CDS	1376443	1378320	+	Chrom1	.	pgaptmp_001293	1878	63.312	MFS transporter	GO:0022857@transmembrane transporter activity; GO:0055085@transmembrane transport	.	WP_016715495.1
Chrom1_001294	CDS	1378330	1378647	-	Chrom1	sugE	pgaptmp_001294	318	63.836	quaternary ammonium compound efflux SMR transporter SugE	GO:0016020@membrane; GO:0022857@transmembrane transporter activity	.	WP_019470182.1
Chrom1_001295	CDS	1378932	1379852	-	Chrom1	rdgC	pgaptmp_001295	921	61.346	recombination-associated protein RdgC	.	.	NP_251953.1
Chrom1_001296	tRNA	1380070	1380145	+	Chrom1	.	.	76	60.526	tRNA-Val	.	.	.
Chrom1_001297	tRNA	1380159	1380235	+	Chrom1	.	.	77	67.532	tRNA-Asp	.	.	.
Chrom1_001298	tRNA	1380406	1380481	+	Chrom1	.	.	76	60.526	tRNA-Val	.	.	.
Chrom1_001299	tRNA	1380495	1380571	+	Chrom1	.	.	77	67.532	tRNA-Asp	.	.	.
Chrom1_001300	CDS	1380680	1381477	-	Chrom1	map	pgaptmp_001300	798	63.534	type I methionyl aminopeptidase	GO:0070006@metalloaminopeptidase activity; GO:0006508@proteolysis	EC:3.4.11.18	WP_012053431.1
Chrom1_001301	CDS	1381746	1385771	+	Chrom1	.	pgaptmp_001301	4026	67.014	molybdopterin-dependent oxidoreductase	GO:0016491@oxidoreductase activity	.	WP_013971403.1
Chrom1_001302	CDS	1386067	1388619	+	Chrom1	nirB	pgaptmp_001302	2553	65.374	nitrite reductase large subunit NirB	GO:0008942@nitrite reductase [NAD(P)H] activity; GO:0050660@flavin adenine dinucleotide binding; GO:0050661@NADP binding; GO:0042128@nitrate assimilation	.	WP_010952756.1
Chrom1_001303	CDS	1388619	1388981	+	Chrom1	nirD	pgaptmp_001303	363	66.116	nitrite reductase small subunit NirD	GO:0008942@nitrite reductase [NAD(P)H] activity; GO:0051537@2 iron, 2 sulfur cluster binding	.	WP_015269267.1
Chrom1_001304	CDS	1389109	1390059	-	Chrom1	.	pgaptmp_001304	951	67.087	2-hydroxyacid dehydrogenase	.	.	WP_009686227.1
Chrom1_001305	CDS	1390100	1390858	-	Chrom1	.	pgaptmp_001305	759	66.271	SDR family oxidoreductase	GO:0016491@oxidoreductase activity	EC:1.-.-.-	WP_014592068.1
Chrom1_001306	CDS	1390877	1391587	-	Chrom1	.	pgaptmp_001306	711	69.339	fumarylacetoacetate hydrolase family protein	GO:0003824@catalytic activity; GO:0016787@hydrolase activity	.	WP_010952760.1
Chrom1_001307	CDS	1391791	1393131	-	Chrom1	.	pgaptmp_001307	1341	65.101	MFS transporter	GO:0022857@transmembrane transporter activity; GO:0055085@transmembrane transport	.	WP_016715506.1
Chrom1_001308	CDS	1393546	1394475	+	Chrom1	.	pgaptmp_001308	930	65.161	helix-turn-helix transcriptional regulator	GO:0003700@DNA-binding transcription factor activity; GO:0043565@sequence-specific DNA binding; GO:0006355@regulation of DNA-templated transcription	.	WP_009686233.1
Chrom1_001309	CDS	1394486	1395418	+	Chrom1	pcaQ	pgaptmp_001309	933	67.631	pca operon transcription factor PcaQ	GO:0003677@DNA binding; GO:0019619@3,4-dihydroxybenzoate catabolic process; GO:0045893@positive regulation of DNA-templated transcription	.	WP_020193343.1
Chrom1_001310	CDS	1395612	1396376	+	Chrom1	.	pgaptmp_001310	765	60.915	FKBP-type peptidyl-prolyl cis-trans isomerase	GO:0003755@peptidyl-prolyl cis-trans isomerase activity; GO:0006457@protein folding	.	WP_012270987.1
Chrom1_001311	CDS	1396851	1398272	+	Chrom1	ltrA	pgaptmp_001311	1422	59.001	group II intron reverse transcriptase/maturase	GO:0003964@RNA-directed DNA polymerase activity; GO:0000373@Group II intron splicing	EC:2.7.7.49	WP_020309285.1
Chrom1_001312	CDS	1398585	1399025	+	Chrom1	.	pgaptmp_001312	441	66.893	YkvA family protein	GO:0016020@membrane	.	WP_003257348.1
Chrom1_001313	CDS	1399103	1399273	+	Chrom1	.	pgaptmp_001313	171	57.895	YhfG family protein	.	.	WP_009686237.1
Chrom1_001314	CDS	1399270	1399887	+	Chrom1	.	pgaptmp_001314	618	52.265	Fic/DOC family protein	GO:0005524@ATP binding; GO:0070733@AMPylase activity; GO:0018117@protein adenylylation	.	WP_009686238.1
Chrom1_001315	CDS	1400171	1400509	+	Chrom1	.	pgaptmp_001315	339	68.437	helix-turn-helix domain-containing protein	GO:0003677@DNA binding	.	WP_012270989.1
Chrom1_001316	CDS	1400506	1400874	+	Chrom1	.	pgaptmp_001316	369	63.415	hypothetical protein	.	.	WP_003252539.1
Chrom1_001317	CDS	1400971	1403052	-	Chrom1	.	pgaptmp_001317	2082	61.287	carboxy terminal-processing peptidase	.	EC:3.4.21.102	WP_012270992.1
Chrom1_001318	CDS	1403196	1404158	+	Chrom1	.	pgaptmp_001318	963	66.563	NAD(P)H-quinone oxidoreductase	GO:0003960@NADPH:quinone reductase activity; GO:0048038@quinone binding; GO:0070402@NADPH binding	EC:1.6.5.5	WP_019473203.1
Chrom1_001319	CDS	1404265	1404918	-	Chrom1	.	pgaptmp_001319	654	61.009	HAD family hydrolase	GO:0016787@hydrolase activity	EC:3.-.-.-	WP_008092904.1
Chrom1_001320	CDS	1404933	1405922	-	Chrom1	.	pgaptmp_001320	990	65.354	ABC transporter ATP-binding protein	GO:0005524@ATP binding; GO:0016887@ATP hydrolysis activity; GO:0042626@ATPase-coupled transmembrane transporter activity; GO:0140359@ABC-type transporter activity	EC:7.-.-.-	NP_251944.1
Chrom1_001321	CDS	1405924	1406718	-	Chrom1	.	pgaptmp_001321	795	63.899	ABC transporter permease	GO:0016020@membrane; GO:0042626@ATPase-coupled transmembrane transporter activity; GO:0140359@ABC-type transporter activity	.	WP_019752360.1
Chrom1_001322	CDS	1406708	1407556	-	Chrom1	.	pgaptmp_001322	849	62.191	ABC transporter permease	GO:0016020@membrane; GO:0043190@ATP-binding cassette (ABC) transporter complex; GO:0042626@ATPase-coupled transmembrane transporter activity; GO:0140359@ABC-type transporter activity	.	WP_019339869.1
Chrom1_001323	CDS	1407535	1408341	-	Chrom1	.	pgaptmp_001323	807	63.817	alkaline phosphatase family protein	GO:0016787@hydrolase activity	EC:3.-.-.-	WP_016501056.1
Chrom1_001324	CDS	1408480	1409544	-	Chrom1	.	pgaptmp_001324	1065	61.033	ABC transporter substrate-binding protein	.	.	WP_004575815.1
Chrom1_001325	CDS	1409863	1410576	+	Chrom1	.	pgaptmp_001325	714	65.686	UTRA domain-containing protein	GO:0003677@DNA binding; GO:0006355@regulation of DNA-templated transcription	.	WP_016391343.1
Chrom1_001326	CDS	1410615	1412768	-	Chrom1	.	pgaptmp_001326	2154	65.181	mechanosensitive ion channel family protein	GO:0016020@membrane; GO:0008381@mechanosensitive monoatomic ion channel activity; GO:0055085@transmembrane transport	.	WP_012271001.1
Chrom1_001327	CDS	1412813	1412980	-	Chrom1	.	pgaptmp_001327	168	54.167	hypothetical protein	.	.	WP_009686254.1
Chrom1_001328	CDS	1413164	1414453	-	Chrom1	.	pgaptmp_001328	1290	64.651	M18 family aminopeptidase	GO:0004177@aminopeptidase activity; GO:0008270@zinc ion binding; GO:0006508@proteolysis	.	NP_251937.1
Chrom1_001329	CDS	1414613	1415248	-	Chrom1	.	pgaptmp_001329	636	65.409	RluA family pseudouridine synthase	GO:0003723@RNA binding; GO:0009982@pseudouridine synthase activity; GO:0001522@pseudouridine synthesis	EC:5.4.99.-	NP_251936.1
Chrom1_001330	CDS	1415402	1415656	-	Chrom1	minE	pgaptmp_001330	255	56.078	cell division topological specificity factor MinE	GO:0032955@regulation of division septum assembly	.	WP_003252572.1
Chrom1_001331	CDS	1415660	1416472	-	Chrom1	minD	pgaptmp_001331	813	59.533	septum site-determining protein MinD	GO:0016887@ATP hydrolysis activity; GO:0000918@division septum site selection	.	WP_020295538.1
Chrom1_001332	CDS	1416593	1417354	-	Chrom1	minC	pgaptmp_001332	762	65.092	septum site-determining protein MinC	GO:0004857@enzyme inhibitor activity; GO:0000918@division septum site selection; GO:1901891@regulation of cell septum assembly	.	WP_009682850.1
Chrom1_001333	CDS	1417466	1418401	+	Chrom1	.	pgaptmp_001333	936	65.064	lipid A biosynthesis lauroyl acyltransferase	.	.	WP_019097104.1
Chrom1_001334	CDS	1418427	1419578	+	Chrom1	.	pgaptmp_001334	1152	69.271	patatin-like phospholipase family protein	GO:0052689@carboxylic ester hydrolase activity	EC:3.1.1.-	WP_020193406.1
Chrom1_001335	CDS	1419633	1420379	-	Chrom1	.	pgaptmp_001335	747	62.383	MlaA family lipoprotein	GO:0016020@membrane; GO:0120010@intermembrane phospholipid transfer	.	WP_010952781.1
Chrom1_001336	CDS	1420453	1421751	-	Chrom1	.	pgaptmp_001336	1299	61.432	serine/threonine protein kinase	.	.	WP_011333107.1
Chrom1_001337	CDS	1421942	1422310	+	Chrom1	.	pgaptmp_001337	369	68.022	hypothetical protein	.	.	WP_016501043.1
Chrom1_001338	CDS	1422351	1423916	-	Chrom1	.	pgaptmp_001338	1566	67.369	beta (1-6) glucans synthase	.	.	WP_013971430.1
Chrom1_001339	CDS	1424114	1424974	+	Chrom1	.	pgaptmp_001339	861	59.466	glycine betaine ABC transporter substrate-binding protein	GO:0055052@ATP-binding cassette (ABC) transporter complex, substrate-binding subunit-containing; GO:0140359@ABC-type transporter activity	.	WP_019752352.1
Chrom1_001340	CDS	1425178	1425489	+	Chrom1	.	pgaptmp_001340	312	57.692	DUF485 domain-containing protein	GO:0016020@membrane	.	WP_003252591.1
Chrom1_001341	CDS	1425486	1427150	+	Chrom1	.	pgaptmp_001341	1665	63.003	cation acetate symporter	GO:0015293@symporter activity; GO:0006847@plasma membrane acetate transport	.	WP_016391357.1
Chrom1_001342	CDS	1427213	1427365	-	Chrom1	.	pgaptmp_001342	153	58.17	DUF3309 family protein	.	.	WP_020299612.1
Chrom1_001343	CDS	1427561	1428370	+	Chrom1	.	pgaptmp_001343	810	65.062	SDR family oxidoreductase	GO:0016491@oxidoreductase activity	.	WP_014592041.1
Chrom1_001344	CDS	1428491	1428673	+	Chrom1	.	pgaptmp_001344	183	62.295	carbon storage regulator	.	.	WP_009682863.1
Chrom1_001345	CDS	1428670	1428897	-	Chrom1	.	pgaptmp_001345	228	60.526	YheU family protein	.	.	WP_017131528.1
Chrom1_001346	CDS	1429732	1430916	-	Chrom1	.	pgaptmp_001346	1185	66.835	osmoprotectant NAGGN system M42 family peptidase	.	.	WP_016485337.1
Chrom1_001347	CDS	1430984	1432729	-	Chrom1	ngg	pgaptmp_001347	1746	66.953	N-acetylglutaminylglutamine synthetase	GO:0005524@ATP binding; GO:0008080@N-acetyltransferase activity; GO:0046872@metal ion binding	.	WP_003252632.1
Chrom1_001348	CDS	1432733	1434520	-	Chrom1	.	pgaptmp_001348	1788	65.66	N-acetylglutaminylglutamine amidotransferase	.	.	NP_252149.1
Chrom1_001349	CDS	1434729	1436699	-	Chrom1	mnmC	pgaptmp_001349	1971	68.595	bifunctional tRNA (5-methylaminomethyl-2-thiouridine)(34)-methyltransferase MnmD/FAD-dependent 5-carboxymethylaminomethyl-2-thiouridine(34) oxidoreductase MnmC	GO:0004808@tRNA (5-methylaminomethyl-2-thiouridylate)(34)- methyltransferase activity; GO:0016645@oxidoreductase activity, acting on the CH-NH group of donors; GO:0008033@tRNA processing	.	WP_012313271.1
Chrom1_001350	CDS	1436698	1436910	+	Chrom1	.	pgaptmp_001350	213	52.113	hypothetical protein	.	.	.
Chrom1_001351	CDS	1436923	1438416	+	Chrom1	pap	pgaptmp_001351	1494	63.922	polyphosphate:AMP phosphotransferase	GO:0043751@polyphosphate:AMP phosphotransferase activity; GO:0006797@polyphosphate metabolic process	EC:2.7.4.33	WP_019473009.1
Chrom1_001352	CDS	1438551	1439513	+	Chrom1	.	pgaptmp_001352	963	63.551	DMT family transporter	GO:0016020@membrane; GO:0022857@transmembrane transporter activity; GO:0055085@transmembrane transport	.	WP_009681695.1
Chrom1_001353	CDS	1439970	1441364	-	Chrom1	.	pgaptmp_001353	1395	65.448	class II fumarate hydratase	.	EC:4.2.1.2	NP_249545.1
Chrom1_001354	CDS	1441519	1442043	+	Chrom1	.	pgaptmp_001354	525	63.048	DUF2059 domain-containing protein	.	.	WP_016485344.1
Chrom1_001355	CDS	1442054	1442350	+	Chrom1	.	pgaptmp_001355	297	62.626	BolA family protein	.	.	WP_003252644.1
Chrom1_001356	CDS	1442579	1443511	+	Chrom1	.	pgaptmp_001356	933	61.951	rhodanese-related sulfurtransferase	.	.	WP_003252646.1
Chrom1_001357	CDS	1443515	1444147	+	Chrom1	.	pgaptmp_001357	633	69.194	DsbA family protein	.	.	WP_016485347.1
Chrom1_001358	CDS	1444140	1445972	+	Chrom1	.	pgaptmp_001358	1833	65.412	ABC transporter ATP-binding protein	GO:0055052@ATP-binding cassette (ABC) transporter complex, substrate-binding subunit-containing; GO:0005524@ATP binding; GO:0016887@ATP hydrolysis activity; GO:0042626@ATPase-coupled transmembrane transporter activity; GO:0140359@ABC-type transporter activity	EC:7.-.-.-	WP_003252650.1
Chrom1_001359	CDS	1446107	1448563	+	Chrom1	.	pgaptmp_001359	2457	63.044	EAL domain-containing protein	.	.	WP_020192572.1
Chrom1_001360	CDS	1448594	1449379	+	Chrom1	.	pgaptmp_001360	786	63.104	TenA family transcriptional regulator	.	.	WP_019473894.1
Chrom1_001361	CDS	1449442	1450182	-	Chrom1	.	pgaptmp_001361	741	65.317	YciK family oxidoreductase	GO:0016491@oxidoreductase activity	.	NP_251863.1
Chrom1_001362	CDS	1450348	1451019	-	Chrom1	mupP	pgaptmp_001362	672	66.518	N-acetylmuramic acid 6-phosphate phosphatase MupP	GO:0016791@phosphatase activity	.	WP_019096979.1
Chrom1_001363	CDS	1451022	1451720	-	Chrom1	ubiG	pgaptmp_001363	699	63.233	bifunctional 2-polyprenyl-6-hydroxyphenol methylase/3-demethylubiquinol 3-O-methyltransferase UbiG	GO:0061542@3-demethylubiquinol 3-O-methyltransferase activity; GO:0006744@ubiquinone biosynthetic process	EC:2.1.1.222; EC:2.1.1.64	WP_003172645.1
Chrom1_001364	CDS	1451925	1453001	+	Chrom1	mtnA	pgaptmp_001364	1077	68.152	S-methyl-5-thioribose-1-phosphate isomerase	GO:0046523@S-methyl-5-thioribose-1-phosphate isomerase activity; GO:0019509@L-methionine salvage from methylthioadenosine	EC:5.3.1.23	WP_020299635.1
Chrom1_001365	CDS	1453296	1456061	+	Chrom1	gyrA	pgaptmp_001365	2766	63.377	DNA gyrase subunit A	GO:0003677@DNA binding; GO:0003916@DNA topoisomerase activity; GO:0003918@DNA topoisomerase type II (double strand cut, ATP-hydrolyzing) activity; GO:0005524@ATP binding; GO:0006259@DNA metabolic process; GO:0006265@DNA topological change	EC:5.6.2.2	WP_013971451.1
Chrom1_001366	CDS	1456326	1457411	+	Chrom1	serC	pgaptmp_001366	1086	62.891	3-phosphoserine/phosphohydroxythreonine transaminase	GO:0003824@catalytic activity; GO:0004648@O-phospho-L-serine:2-oxoglutarate aminotransferase activity; GO:0006564@L-serine biosynthetic process	EC:2.6.1.52	NP_251857.1
Chrom1_001367	CDS	1457411	1458505	+	Chrom1	pheA	pgaptmp_001367	1095	62.648	prephenate dehydratase	GO:0004664@prephenate dehydratase activity; GO:0009094@L-phenylalanine biosynthetic process	EC:4.2.1.51	WP_002554565.1
Chrom1_001368	CDS	1458741	1460960	+	Chrom1	.	pgaptmp_001368	2220	66.081	bifunctional prephenate dehydrogenase/3-phosphoshikimate 1-carboxyvinyltransferase	GO:0008977@prephenate dehydrogenase (NAD+) activity; GO:0009073@aromatic amino acid family biosynthetic process	EC:1.3.1.12; EC:2.5.1.19	WP_003183883.1
Chrom1_001369	CDS	1460957	1461643	+	Chrom1	cmk	pgaptmp_001369	687	64.774	(d)CMP kinase	GO:0004127@(d)CMP kinase activity; GO:0005524@ATP binding; GO:0015949@nucleobase-containing small molecule interconversion	EC:2.7.4.25	WP_010952809.1
Chrom1_001370	CDS	1461768	1463444	+	Chrom1	rpsA	pgaptmp_001370	1677	57.185	30S ribosomal protein S1	GO:0005840@ribosome; GO:0003723@RNA binding; GO:0003735@structural constituent of ribosome; GO:0006412@translation	.	WP_017906412.1
Chrom1_001371	CDS	1463922	1465343	+	Chrom1	ltrA	pgaptmp_001371	1422	59.001	group II intron reverse transcriptase/maturase	GO:0003964@RNA-directed DNA polymerase activity; GO:0000373@Group II intron splicing	EC:2.7.7.49	WP_020309285.1
Chrom1_001372	CDS	1465519	1465974	-	Chrom1	.	pgaptmp_001372	456	55.482	REP-associated tyrosine transposase	.	.	WP_016391190.1
Chrom1_001373	CDS	1467278	1467574	+	Chrom1	ihfB	pgaptmp_001373	297	59.259	integration host factor subunit beta	GO:0005694@chromosome; GO:0003677@DNA binding; GO:0006310@DNA recombination; GO:0006355@regulation of DNA-templated transcription; GO:0006417@regulation of translation; GO:0075713@establishment of integrated proviral latency	.	WP_003252675.1
Chrom1_001374	CDS	1467594	1467857	+	Chrom1	.	pgaptmp_001374	264	62.879	lipopolysaccharide assembly protein LapA domain-containing protein	GO:0005886@plasma membrane	.	WP_003260859.1
Chrom1_001375	CDS	1467960	1469393	+	Chrom1	.	pgaptmp_001375	1434	60.809	MBL fold metallo-hydrolase RNA specificity domain-containing protein	.	.	WP_019439150.1
Chrom1_001376	CDS	1469718	1471160	+	Chrom1	.	pgaptmp_001376	1443	55.994	mannose-1-phosphate guanylyltransferase/mannose-6-phosphate isomerase	GO:0016779@nucleotidyltransferase activity; GO:0000271@polysaccharide biosynthetic process	EC:2.7.7.13; EC:5.3.1.8	WP_019752292.1
Chrom1_001377	CDS	1471290	1472651	+	Chrom1	.	pgaptmp_001377	1362	56.975	phosphomannomutase	.	.	WP_019752291.1
Chrom1_001378	CDS	1472660	1473853	+	Chrom1	.	pgaptmp_001378	1194	58.375	glycosyltransferase family 4 protein	GO:0016757@glycosyltransferase activity; GO:0006486@protein glycosylation	EC:2.4.-.-	WP_014818916.1
Chrom1_001379	CDS	1473968	1474768	+	Chrom1	.	pgaptmp_001379	801	53.059	ABC transporter permease	GO:0016020@membrane; GO:0043190@ATP-binding cassette (ABC) transporter complex; GO:0042626@ATPase-coupled transmembrane transporter activity; GO:0140359@ABC-type transporter activity; GO:0055085@transmembrane transport	.	HMM:NF013245.6
Chrom1_001380	CDS	1474770	1475978	+	Chrom1	.	pgaptmp_001380	1209	57.155	ABC transporter ATP-binding protein	GO:0005524@ATP binding; GO:0016887@ATP hydrolysis activity; GO:0042626@ATPase-coupled transmembrane transporter activity; GO:0140359@ABC-type transporter activity	.	WP_012313299.1
Chrom1_001381	CDS	1476340	1477545	+	Chrom1	.	pgaptmp_001381	1206	60.033	methyltransferase domain-containing protein	.	.	HMM:NF024880.6
Chrom1_001382	CDS	1477564	1480446	+	Chrom1	.	pgaptmp_001382	2883	60.701	glycosyltransferase family 4 protein	GO:0016757@glycosyltransferase activity; GO:0006486@protein glycosylation	EC:2.4.-.-	HMM:NF012744.6
Chrom1_001383	CDS	1480443	1482056	+	Chrom1	.	pgaptmp_001383	1614	60.719	glycosyltransferase family 4 protein	GO:0016757@glycosyltransferase activity; GO:0006486@protein glycosylation	EC:2.4.-.-	HMM:NF024831.6
Chrom1_001384	CDS	1482129	1483073	-	Chrom1	.	pgaptmp_001384	945	57.989	NAD-dependent epimerase/dehydratase family protein	GO:0003824@catalytic activity	.	WP_009685982.1
Chrom1_001385	CDS	1483137	1484249	-	Chrom1	.	pgaptmp_001385	1113	58.85	acyltransferase family protein	GO:0016747@acyltransferase activity, transferring groups other than amino-acyl groups	EC:2.3.-.-	WP_009685981.1
Chrom1_001386	CDS	1484343	1484891	-	Chrom1	rfbC	pgaptmp_001386	549	56.466	dTDP-4-dehydrorhamnose 3,5-epimerase	GO:0008830@dTDP-4-dehydrorhamnose 3,5-epimerase activity; GO:0019305@dTDP-rhamnose biosynthetic process	EC:5.1.3.13	WP_014754174.1
Chrom1_001387	CDS	1484891	1485772	-	Chrom1	rfbA	pgaptmp_001387	882	57.256	glucose-1-phosphate thymidylyltransferase RfbA	GO:0008879@glucose-1-phosphate thymidylyltransferase activity; GO:0000271@polysaccharide biosynthetic process; GO:0019305@dTDP-rhamnose biosynthetic process	EC:2.7.7.24	NP_253850.1
Chrom1_001388	CDS	1485784	1486686	-	Chrom1	rfbD	pgaptmp_001388	903	58.915	dTDP-4-dehydrorhamnose reductase	.	EC:1.1.1.133	WP_013971466.1
Chrom1_001389	CDS	1486683	1487783	-	Chrom1	rfbB	pgaptmp_001389	1101	58.129	dTDP-glucose 4,6-dehydratase	GO:0008460@dTDP-glucose 4,6-dehydratase activity; GO:0009225@nucleotide-sugar metabolic process; GO:0019305@dTDP-rhamnose biosynthetic process	EC:4.2.1.46	WP_013971467.1
Chrom1_001390	CDS	1488154	1489458	+	Chrom1	.	pgaptmp_001390	1305	40	alginate O-acetyltransferase AlgX-related protein	.	.	HMM:NF028132.6
Chrom1_001391	CDS	1489557	1490834	-	Chrom1	.	pgaptmp_001391	1278	40.767	hypothetical protein	.	.	.
Chrom1_001392	CDS	1491330	1493648	-	Chrom1	.	pgaptmp_001392	2319	42.475	rhamnan synthesis F family protein	.	.	WP_019333119.1
Chrom1_001393	CDS	1493666	1494715	-	Chrom1	.	pgaptmp_001393	1050	44.476	HAD family hydrolase	.	.	WP_019333118.1
Chrom1_001394	pseudo	1494802	1495967	-	Chrom1	.	.	1166	43.053	nucleotide sugar dehydrogenase	Pseudo Reason:frameshifted	.	WP_019333117.1
Chrom1_001395	CDS	1495988	1498393	-	Chrom1	.	pgaptmp_001395	2406	54.032	glycosyltransferase family 2 protein	GO:0016757@glycosyltransferase activity; GO:0006486@protein glycosylation	EC:2.4.-.-	WP_009685972.1
Chrom1_001396	CDS	1498390	1500861	-	Chrom1	.	pgaptmp_001396	2472	59.79	glycosyltransferase	.	EC:2.4.-.-	WP_009685971.1
Chrom1_001397	CDS	1501006	1502445	-	Chrom1	.	pgaptmp_001397	1440	58.75	DUF4214 domain-containing protein	.	.	WP_016567247.1
Chrom1_001398	CDS	1502463	1503344	-	Chrom1	.	pgaptmp_001398	882	58.957	hypothetical protein	.	.	WP_014754161.1
Chrom1_001399	CDS	1503877	1505694	+	Chrom1	.	pgaptmp_001399	1818	57.151	type I secretion system permease/ATPase	GO:0030256@type I protein secretion system complex; GO:0005524@ATP binding; GO:0016887@ATP hydrolysis activity; GO:0034040@ATPase-coupled lipid transmembrane transporter activity; GO:0140359@ABC-type transporter activity; GO:0030253@protein secretion by the type I secretion system	.	WP_020190508.1
Chrom1_001400	CDS	1505707	1507032	+	Chrom1	.	pgaptmp_001400	1326	57.391	HlyD family type I secretion periplasmic adaptor subunit	GO:0016020@membrane; GO:0015031@protein transport; GO:0030253@protein secretion by the type I secretion system	.	WP_017700227.1
Chrom1_001401	CDS	1507062	1508444	+	Chrom1	.	pgaptmp_001401	1383	61.461	TolC family outer membrane protein	GO:0019867@outer membrane; GO:0015562@efflux transmembrane transporter activity; GO:0055085@transmembrane transport	.	WP_016485390.1
Chrom1_001402	CDS	1508770	1509801	+	Chrom1	gmd	pgaptmp_001402	1032	58.236	GDP-mannose 4,6-dehydratase	GO:0008446@GDP-mannose 4,6-dehydratase activity; GO:0000271@polysaccharide biosynthetic process; GO:0019673@GDP-mannose metabolic process	EC:4.2.1.47	WP_013971481.1
Chrom1_001403	CDS	1509801	1510697	+	Chrom1	.	pgaptmp_001403	897	58.974	GDP-mannose 4,6-dehydratase	.	EC:4.2.1.47	WP_020190512.1
Chrom1_001404	CDS	1510694	1511836	+	Chrom1	.	pgaptmp_001404	1143	59.668	glycosyltransferase family 4 protein	GO:0016757@glycosyltransferase activity; GO:0006486@protein glycosylation	EC:2.4.-.-	WP_016485393.1
Chrom1_001405	CDS	1511833	1512942	+	Chrom1	.	pgaptmp_001405	1110	59.189	glycosyltransferase family 4 protein	.	.	WP_020190514.1
Chrom1_001406	CDS	1513085	1514056	+	Chrom1	.	pgaptmp_001406	972	63.272	UDP-glucose 4-epimerase family protein	GO:0016854@racemase and epimerase activity	EC:5.1.-.-	WP_010952839.1
Chrom1_001407	CDS	1514053	1515057	+	Chrom1	.	pgaptmp_001407	1005	60.398	MraY family glycosyltransferase	GO:0016780@phosphotransferase activity, for other substituted phosphate groups; GO:0046872@metal ion binding; GO:0009252@peptidoglycan biosynthetic process	EC:2.-.-.-	WP_020190516.1
Chrom1_001408	CDS	1515163	1517169	+	Chrom1	.	pgaptmp_001408	2007	56.652	polysaccharide biosynthesis protein	GO:0000271@polysaccharide biosynthetic process	.	WP_009685956.1
Chrom1_001409	CDS	1517445	1518287	-	Chrom1	kdsA	pgaptmp_001409	843	59.075	3-deoxy-8-phosphooctulonate synthase	GO:0008676@3-deoxy-8-phosphooctulonate synthase activity	EC:2.5.1.55	WP_014754147.1
Chrom1_001410	CDS	1518591	1518866	-	Chrom1	.	pgaptmp_001410	276	58.333	DUF3077 domain-containing protein	.	.	WP_014591988.1
Chrom1_001411	CDS	1519604	1519939	+	Chrom1	.	pgaptmp_001411	336	61.012	ComEA family DNA-binding protein	GO:0003677@DNA binding	.	WP_020193049.1
Chrom1_001412	CDS	1520192	1520359	-	Chrom1	.	pgaptmp_001412	168	60.119	DUF2897 family protein	.	.	WP_020292869.1
Chrom1_001413	CDS	1520542	1521243	+	Chrom1	pyrF	pgaptmp_001413	702	64.957	orotidine-5'-phosphate decarboxylase	GO:0004590@orotidine-5'-phosphate decarboxylase activity; GO:0006207@'de novo' pyrimidine nucleobase biosynthetic process; GO:0044205@'de novo' UMP biosynthetic process	EC:4.1.1.23	WP_012313329.1
Chrom1_001414	CDS	1521360	1522556	+	Chrom1	.	pgaptmp_001414	1197	59.9	O-antigen ligase family protein	GO:0005886@plasma membrane; GO:0008754@O-antigen ligase activity; GO:0008755@O antigen polymerase activity; GO:0009103@lipopolysaccharide biosynthetic process	.	WP_013971491.1
Chrom1_001415	CDS	1522553	1523443	-	Chrom1	.	pgaptmp_001415	891	57.127	glycosyltransferase family 2 protein	GO:0016757@glycosyltransferase activity	EC:2.4.-.-	WP_009685947.1
Chrom1_001416	CDS	1523758	1524759	-	Chrom1	.	pgaptmp_001416	1002	63.273	NADP-dependent oxidoreductase	GO:0016628@oxidoreductase activity, acting on the CH-CH group of donors, NAD or NADP as acceptor	EC:1.-.-.-	WP_019471932.1
Chrom1_001417	CDS	1524937	1525698	+	Chrom1	.	pgaptmp_001417	762	65.617	SDR family oxidoreductase	GO:0016491@oxidoreductase activity	.	NP_250340.1
Chrom1_001418	pseudo	1526391	1526870	+	Chrom1	.	.	480	67.5	methyl-accepting chemotaxis protein	Pseudo Reason:incomplete	.	HMM:NF012876.6
Chrom1_001419	CDS	1527075	1527779	+	Chrom1	.	pgaptmp_001419	705	66.667	methyl-accepting chemotaxis protein	GO:0006935@chemotaxis	.	HMM:NF012245.6
Chrom1_001420	CDS	1528174	1529364	-	Chrom1	.	pgaptmp_001420	1191	65.995	benzoate/H(+) symporter BenE family transporter	GO:0016020@membrane; GO:0042925@benzoate transmembrane transporter activity; GO:0042919@benzoate transport	.	WP_019471938.1
Chrom1_001421	CDS	1529509	1530111	+	Chrom1	.	pgaptmp_001421	603	59.701	glutathione S-transferase family protein	GO:0005515@protein binding; GO:0006749@glutathione metabolic process	EC:2.5.1.-	WP_010952856.1
Chrom1_001422	CDS	1530566	1530937	-	Chrom1	.	pgaptmp_001422	372	65.86	glutaredoxin family protein	GO:0015035@protein-disulfide reductase activity	EC:1.8.-.-	WP_011532801.1
Chrom1_001423	CDS	1530997	1531542	-	Chrom1	folE	pgaptmp_001423	546	58.608	GTP cyclohydrolase I FolE	GO:0003934@GTP cyclohydrolase I activity; GO:0046654@tetrahydrofolate biosynthetic process	EC:3.5.4.16	NP_250365.1
Chrom1_001424	CDS	1531612	1532172	-	Chrom1	.	pgaptmp_001424	561	64.706	Smr/MutS family protein	GO:0003677@DNA binding; GO:0004519@endonuclease activity	.	NP_250366.1
Chrom1_001425	CDS	1532239	1532559	-	Chrom1	.	pgaptmp_001425	321	66.978	hypothetical protein	.	.	WP_020190529.1
Chrom1_001426	CDS	1532645	1533235	-	Chrom1	.	pgaptmp_001426	591	62.437	cysteine hydrolase family protein	GO:0016787@hydrolase activity	EC:3.-.-.-	WP_016715064.1
Chrom1_001427	CDS	1533415	1534323	+	Chrom1	prmB	pgaptmp_001427	909	65.127	50S ribosomal protein L3 N(5)-glutamine methyltransferase	GO:0008276@protein methyltransferase activity; GO:0008757@S-adenosylmethionine-dependent methyltransferase activity; GO:0018364@peptidyl-glutamine methylation; GO:0042273@ribosomal large subunit biogenesis	EC:2.1.1.298	WP_019092966.1
Chrom1_001428	CDS	1534431	1535213	-	Chrom1	.	pgaptmp_001428	783	65.006	hypothetical protein	.	.	WP_020193726.1
Chrom1_001429	CDS	1535278	1536240	-	Chrom1	.	pgaptmp_001429	963	67.913	alpha/beta hydrolase	GO:0016787@hydrolase activity	EC:3.-.-.-	WP_020193725.1
Chrom1_001430	CDS	1536451	1537542	+	Chrom1	aroC	pgaptmp_001430	1092	65.659	chorismate synthase	GO:0004107@chorismate synthase activity; GO:0009073@aromatic amino acid family biosynthetic process	EC:4.2.3.5	WP_003300615.1
Chrom1_001431	CDS	1538008	1539162	+	Chrom1	.	pgaptmp_001431	1155	65.541	MFS transporter	.	.	WP_016485416.1
Chrom1_001432	CDS	1539162	1539698	+	Chrom1	.	pgaptmp_001432	537	63.501	oxidase	.	.	WP_016715070.1
Chrom1_001433	CDS	1539855	1540127	-	Chrom1	.	pgaptmp_001433	273	60.806	DUF3509 domain-containing protein	.	.	WP_009394156.1
Chrom1_001434	CDS	1540394	1540918	+	Chrom1	.	pgaptmp_001434	525	68	ankyrin repeat domain-containing protein	GO:0005515@protein binding	.	WP_019437972.1
Chrom1_001435	CDS	1540977	1541507	+	Chrom1	.	pgaptmp_001435	531	62.712	hypothetical protein	.	.	WP_009683248.1
Chrom1_001436	CDS	1541533	1542471	-	Chrom1	.	pgaptmp_001436	939	67.625	ZIP family metal transporter	GO:0046873@metal ion transmembrane transporter activity; GO:0030001@metal ion transport; GO:0055085@transmembrane transport	.	WP_013971514.1
Chrom1_001437	CDS	1542598	1542789	+	Chrom1	.	pgaptmp_001437	192	61.458	PLDc N-terminal domain-containing protein	.	.	WP_002552853.1
Chrom1_001438	CDS	1543050	1545107	+	Chrom1	.	pgaptmp_001438	2058	63.751	LTA synthase family protein	GO:0070395@lipoteichoic acid biosynthetic process	EC:2.7.8.-	WP_012053338.1
Chrom1_001439	CDS	1545308	1545544	+	Chrom1	.	pgaptmp_001439	237	56.54	hypothetical protein	.	.	WP_003252823.1
Chrom1_001440	CDS	1545722	1546051	+	Chrom1	.	pgaptmp_001440	330	61.212	ribonuclease E inhibitor RraB	.	.	WP_003252824.1
Chrom1_001441	CDS	1546120	1546920	-	Chrom1	.	pgaptmp_001441	801	65.418	c-type cytochrome	GO:0009055@electron transfer activity; GO:0020037@heme binding; GO:0046872@metal ion binding	.	WP_009682019.1
Chrom1_001442	CDS	1546987	1547229	-	Chrom1	.	pgaptmp_001442	243	51.852	hypothetical protein	.	.	.
Chrom1_001443	CDS	1547448	1548179	+	Chrom1	.	pgaptmp_001443	732	62.432	amidotransferase	.	.	WP_019096934.1
Chrom1_001444	CDS	1548234	1549670	-	Chrom1	.	pgaptmp_001444	1437	65.136	M48 family metalloprotease	GO:0004222@metalloendopeptidase activity; GO:0006508@proteolysis	EC:3.4.24.-	WP_014590004.1
Chrom1_001445	CDS	1549794	1550033	+	Chrom1	.	pgaptmp_001445	240	65.833	sulfurtransferase TusA family protein	GO:0097163@sulfur carrier activity	.	WP_008097503.1
Chrom1_001446	CDS	1550054	1551124	+	Chrom1	.	pgaptmp_001446	1071	61.438	AI-2E family transporter	GO:0015562@efflux transmembrane transporter activity; GO:0055085@transmembrane transport; GO:1905887@autoinducer AI-2 transmembrane transport	.	WP_003222568.1
Chrom1_001447	CDS	1551285	1551758	-	Chrom1	.	pgaptmp_001447	474	63.08	peroxiredoxin	GO:0008379@thioredoxin peroxidase activity; GO:0051920@peroxiredoxin activity	EC:1.11.1.24	NP_249699.1
Chrom1_001448	CDS	1551769	1552329	-	Chrom1	.	pgaptmp_001448	561	64.528	glycine cleavage system protein R	.	.	WP_003446670.1
Chrom1_001449	CDS	1552589	1553476	+	Chrom1	dapA	pgaptmp_001449	888	60.923	4-hydroxy-tetrahydrodipicolinate synthase	GO:0008840@4-hydroxy-tetrahydrodipicolinate synthase activity; GO:0009089@lysine biosynthetic process via diaminopimelate	EC:4.3.3.7	WP_003317384.1
Chrom1_001450	CDS	1553492	1554613	+	Chrom1	bamC	pgaptmp_001450	1122	66.667	outer membrane protein assembly factor BamC	.	.	WP_007941449.1
Chrom1_001451	CDS	1554614	1555372	+	Chrom1	.	pgaptmp_001451	759	64.559	MBL fold metallo-hydrolase	GO:0016787@hydrolase activity; GO:0046872@metal ion binding	EC:3.-.-.-	WP_008050753.1
Chrom1_001452	CDS	1555403	1556113	+	Chrom1	purC	pgaptmp_001452	711	58.368	phosphoribosylaminoimidazolesuccinocarboxamide synthase	GO:0004639@phosphoribosylaminoimidazolesuccinocarboxamide synthase activity; GO:0006164@purine nucleotide biosynthetic process	EC:6.3.2.6	WP_012273747.1
Chrom1_001453	tRNA	1556205	1556294	+	Chrom1	.	.	90	54.444	tRNA-Ser	.	.	.
Chrom1_001454	CDS	1556405	1557298	+	Chrom1	.	pgaptmp_001454	894	61.969	tyrosine-type recombinase/integrase	GO:0009009@site-specific recombinase activity; GO:0006310@DNA recombination	.	WP_003376746.1
Chrom1_001455	CDS	1557406	1557825	-	Chrom1	.	pgaptmp_001455	420	53.571	hypothetical protein	.	.	WP_005888840.1
Chrom1_001456	CDS	1558523	1563481	+	Chrom1	.	pgaptmp_001456	4959	53.922	AAA domain-containing protein	.	.	WP_009681705.1
Chrom1_001457	CDS	1563474	1565030	+	Chrom1	.	pgaptmp_001457	1557	54.399	hypothetical protein	.	.	WP_009681706.1
Chrom1_001458	CDS	1565531	1566046	-	Chrom1	.	pgaptmp_001458	516	61.822	hypothetical protein	.	.	WP_009681707.1
Chrom1_001459	CDS	1566043	1567956	-	Chrom1	.	pgaptmp_001459	1914	58.882	tyrosine-type recombinase/integrase	.	.	.
Chrom1_001460	CDS	1567953	1569644	-	Chrom1	.	pgaptmp_001460	1692	58.57	tyrosine-type recombinase/integrase	GO:0003677@DNA binding; GO:0006310@DNA recombination; GO:0015074@DNA integration	.	HMM:NF012798.6
Chrom1_001461	CDS	1569641	1570771	-	Chrom1	.	pgaptmp_001461	1131	59.416	tyrosine-type recombinase/integrase	GO:0009009@site-specific recombinase activity; GO:0006310@DNA recombination	.	WP_009681710.1
Chrom1_001462	pseudo	1570869	1570994	+	Chrom1	.	.	126	60.317	site-specific integrase	Pseudo Reason:incomplete	.	WP_003376746.1
Chrom1_001463	CDS	1571133	1572407	+	Chrom1	.	pgaptmp_001463	1275	44.627	AAA family ATPase	GO:0005524@ATP binding; GO:0016887@ATP hydrolysis activity	.	WP_009681862.1
Chrom1_001464	CDS	1572472	1573041	+	Chrom1	.	pgaptmp_001464	570	46.842	RloB family protein	.	.	HMM:NF025084.6
Chrom1_001465	CDS	1573042	1573290	-	Chrom1	.	pgaptmp_001465	249	63.052	helix-turn-helix transcriptional regulator	GO:0003677@DNA binding; GO:0003700@DNA-binding transcription factor activity; GO:0006355@regulation of DNA-templated transcription	.	WP_019438262.1
Chrom1_001466	CDS	1573287	1573694	-	Chrom1	.	pgaptmp_001466	408	62.255	hypothetical protein	.	.	WP_015271456.1
Chrom1_001467	CDS	1573691	1573834	-	Chrom1	.	pgaptmp_001467	144	65.972	hypothetical protein	.	.	WP_015271398.1
Chrom1_001468	pseudo	1574032	1574211	-	Chrom1	csrA	.	180	57.778	carbon storage regulator CsrA	Pseudo Reason:incomplete	.	WP_003283978.1
Chrom1_001469	CDS	1574257	1574460	-	Chrom1	.	pgaptmp_001469	204	63.235	hypothetical protein	.	.	WP_009681855.1
Chrom1_001470	CDS	1574457	1574894	-	Chrom1	.	pgaptmp_001470	438	57.991	tellurite resistance TerB family protein	.	.	WP_009685266.1
Chrom1_001471	CDS	1575000	1575389	-	Chrom1	.	pgaptmp_001471	390	59.744	LuxR C-terminal-related transcriptional regulator	GO:0006355@regulation of DNA-templated transcription	.	WP_019438270.1
Chrom1_001472	CDS	1575547	1575864	+	Chrom1	.	pgaptmp_001472	318	53.774	DUF1654 domain-containing protein	.	.	WP_009681852.1
Chrom1_001473	CDS	1575900	1576730	-	Chrom1	.	pgaptmp_001473	831	59.807	XRE family transcriptional regulator	GO:0003677@DNA binding	.	WP_009681851.1
Chrom1_001474	CDS	1576822	1577118	+	Chrom1	.	pgaptmp_001474	297	56.229	Cro/CI family transcriptional regulator	.	.	HMM:NF027273.6
Chrom1_001475	CDS	1577258	1577608	+	Chrom1	.	pgaptmp_001475	351	57.55	hypothetical protein	.	.	WP_009681849.1
Chrom1_001476	CDS	1577617	1577850	+	Chrom1	.	pgaptmp_001476	234	60.684	hypothetical protein	.	.	WP_016489234.1
Chrom1_001477	CDS	1577847	1578143	+	Chrom1	.	pgaptmp_001477	297	55.892	hypothetical protein	.	.	WP_019438276.1
Chrom1_001478	CDS	1578140	1578736	+	Chrom1	.	pgaptmp_001478	597	59.966	hypothetical protein	.	.	WP_019438277.1
Chrom1_001479	CDS	1578968	1579765	+	Chrom1	.	pgaptmp_001479	798	60.777	helix-turn-helix domain-containing protein	GO:0003677@DNA binding	.	WP_009681844.1
Chrom1_001480	CDS	1579746	1580546	+	Chrom1	.	pgaptmp_001480	801	64.544	ATP-binding protein	GO:0005524@ATP binding	.	WP_019438281.1
Chrom1_001481	CDS	1580543	1581925	+	Chrom1	.	pgaptmp_001481	1383	64.281	replicative DNA helicase	GO:0003677@DNA binding; GO:0003678@DNA helicase activity; GO:0005524@ATP binding; GO:0016887@ATP hydrolysis activity; GO:0006269@DNA replication, synthesis of primer	EC:3.6.4.12	WP_009681842.1
Chrom1_001482	CDS	1581922	1582266	+	Chrom1	.	pgaptmp_001482	345	63.768	Lar family restriction alleviation protein	.	.	WP_020190601.1
Chrom1_001483	CDS	1582263	1583597	+	Chrom1	.	pgaptmp_001483	1335	66.292	tyrosine-type recombinase/integrase	GO:0003677@DNA binding; GO:0006310@DNA recombination; GO:0015074@DNA integration	EC:2.7.7.-; EC:3.1.-.-	WP_009685279.1
Chrom1_001484	CDS	1583590	1583877	+	Chrom1	.	pgaptmp_001484	288	60.417	hypothetical protein	.	.	WP_016489225.1
Chrom1_001485	CDS	1583874	1584263	+	Chrom1	.	pgaptmp_001485	390	58.974	antiterminator Q family protein	GO:0003677@DNA binding; GO:0060567@negative regulation of termination of DNA-templated transcription	.	WP_019438286.1
Chrom1_001486	CDS	1584489	1584998	+	Chrom1	.	pgaptmp_001486	510	57.255	acyloxyacyl hydrolase	.	.	WP_012313238.1
Chrom1_001487	CDS	1585315	1585503	-	Chrom1	.	pgaptmp_001487	189	56.085	ECs_2282 family putative zinc-binding protein	GO:0008270@zinc ion binding	.	WP_009685283.1
Chrom1_001488	CDS	1585920	1586153	-	Chrom1	.	pgaptmp_001488	234	56.41	DUF6555 family protein	.	.	WP_012313241.1
Chrom1_001489	CDS	1586275	1586646	+	Chrom1	.	pgaptmp_001489	372	62.634	chemotaxis protein	.	.	WP_007244263.1
Chrom1_001490	CDS	1586646	1586963	+	Chrom1	.	pgaptmp_001490	318	61.635	hypothetical protein	.	.	WP_003372736.1
Chrom1_001491	CDS	1587029	1587259	-	Chrom1	.	pgaptmp_001491	231	49.784	hypothetical protein	.	.	.
Chrom1_001492	CDS	1587362	1587586	+	Chrom1	.	pgaptmp_001492	225	60	hypothetical protein	.	.	WP_009685289.1
Chrom1_001493	CDS	1587651	1587944	+	Chrom1	.	pgaptmp_001493	294	58.503	hypothetical protein	.	.	.
Chrom1_001494	CDS	1587965	1588129	+	Chrom1	.	pgaptmp_001494	165	61.212	hypothetical protein	.	.	WP_003250991.1
Chrom1_001495	CDS	1588129	1588467	+	Chrom1	.	pgaptmp_001495	339	64.602	HNH endonuclease	GO:0003676@nucleic acid binding; GO:0004519@endonuclease activity; GO:0008270@zinc ion binding	.	WP_009685291.1
Chrom1_001496	CDS	1588622	1589095	+	Chrom1	.	pgaptmp_001496	474	61.181	terminase small subunit	.	.	WP_009685292.1
Chrom1_001497	CDS	1589092	1590789	+	Chrom1	.	pgaptmp_001497	1698	61.661	terminase large subunit	GO:0004519@endonuclease activity; GO:0005524@ATP binding; GO:0140657@ATP-dependent activity	EC:3.6.4.-	WP_009685293.1
Chrom1_001498	CDS	1590789	1592186	+	Chrom1	.	pgaptmp_001498	1398	62.947	phage portal protein	GO:0044423@virion component; GO:0005198@structural molecule activity; GO:0019068@virion assembly	.	WP_009685294.1
Chrom1_001499	CDS	1592200	1593075	+	Chrom1	.	pgaptmp_001499	876	64.612	head maturation protease, ClpP-related	GO:0008236@serine-type peptidase activity; GO:0046797@viral procapsid maturation	EC:3.4.21.-	WP_009685295.1
Chrom1_001500	CDS	1593090	1594304	+	Chrom1	.	pgaptmp_001500	1215	62.798	phage major capsid protein	GO:0044423@virion component; GO:0005198@structural molecule activity; GO:0019068@virion assembly	.	WP_003250979.1
Chrom1_001501	CDS	1594348	1594737	+	Chrom1	.	pgaptmp_001501	390	61.538	hypothetical protein	.	.	.
Chrom1_001502	CDS	1594741	1595217	+	Chrom1	.	pgaptmp_001502	477	64.151	head-tail connector protein	GO:0016032@viral process	.	WP_012313253.1
Chrom1_001503	CDS	1595217	1595558	+	Chrom1	.	pgaptmp_001503	342	64.035	phage head closure protein	GO:0044423@virion component; GO:0005198@structural molecule activity; GO:0019068@virion assembly	.	WP_012313254.1
Chrom1_001504	CDS	1595551	1596015	+	Chrom1	.	pgaptmp_001504	465	65.376	HK97-gp10 family putative phage morphogenesis protein	.	.	WP_020304422.1
Chrom1_001505	CDS	1596023	1596391	+	Chrom1	.	pgaptmp_001505	369	63.686	DUF3168 domain-containing protein	.	.	WP_010226199.1
Chrom1_001506	CDS	1596444	1596959	+	Chrom1	.	pgaptmp_001506	516	61.047	phage tail tube protein	.	.	NP_249324.1
Chrom1_001507	CDS	1596969	1597352	+	Chrom1	.	pgaptmp_001507	384	57.292	phage tail assembly chaperone family protein, TAC	.	.	WP_010226194.1
Chrom1_001508	CDS	1597322	1597591	+	Chrom1	.	pgaptmp_001508	270	60.37	hypothetical protein	.	.	WP_007246395.1
Chrom1_001509	CDS	1597642	1598013	+	Chrom1	.	pgaptmp_001509	372	51.344	hypothetical protein	.	.	.
Chrom1_001510	CDS	1598071	1601487	+	Chrom1	.	pgaptmp_001510	3417	58.824	phage tail tape measure protein	GO:0044423@virion component; GO:0005198@structural molecule activity; GO:0016032@viral process	.	WP_010226188.1
Chrom1_001511	CDS	1601497	1602081	+	Chrom1	.	pgaptmp_001511	585	59.316	hypothetical protein	.	.	WP_012313262.1
Chrom1_001512	CDS	1602082	1602678	+	Chrom1	.	pgaptmp_001512	597	60.469	hypothetical protein	.	.	WP_012313263.1
Chrom1_001513	CDS	1602684	1603082	+	Chrom1	.	pgaptmp_001513	399	60.652	DUF6950 family protein	.	.	WP_012313264.1
Chrom1_001514	CDS	1603082	1609963	+	Chrom1	.	pgaptmp_001514	6882	59.924	phage tail tip fiber protein	.	.	WP_014756128.1
Chrom1_001515	CDS	1609960	1610340	+	Chrom1	.	pgaptmp_001515	381	59.58	hypothetical protein	.	.	WP_009681809.1
Chrom1_001516	CDS	1610324	1610494	+	Chrom1	.	pgaptmp_001516	171	57.31	hypothetical protein	.	.	WP_016485726.1
Chrom1_001517	CDS	1610556	1610780	+	Chrom1	.	pgaptmp_001517	225	61.333	hypothetical protein	.	.	WP_009681807.1
Chrom1_001518	CDS	1610840	1611328	+	Chrom1	.	pgaptmp_001518	489	64.622	glycoside hydrolase family 24 protein	GO:0003796@lysozyme activity; GO:0004553@hydrolase activity, hydrolyzing O-glycosyl compounds; GO:0005975@carbohydrate metabolic process	EC:3.2.1.-	WP_019097715.1
Chrom1_001519	CDS	1611325	1611819	+	Chrom1	.	pgaptmp_001519	495	65.253	DUF2514 domain-containing protein	.	.	WP_012313269.1
Chrom1_001520	CDS	1611833	1612057	+	Chrom1	.	pgaptmp_001520	225	65.778	hypothetical protein	.	.	WP_014756142.1
Chrom1_001521	CDS	1612060	1612803	-	Chrom1	.	pgaptmp_001521	744	48.656	hypothetical protein	.	.	.
Chrom1_001522	CDS	1613633	1614493	+	Chrom1	.	pgaptmp_001522	861	64.344	SH3 domain-containing protein	.	.	WP_016711968.1
Chrom1_001523	CDS	1614501	1616345	+	Chrom1	.	pgaptmp_001523	1845	65.528	hypothetical protein	.	.	WP_014590010.1
Chrom1_001524	CDS	1616356	1617564	+	Chrom1	.	pgaptmp_001524	1209	62.366	hypothetical protein	.	.	WP_019438319.1
Chrom1_001525	CDS	1617678	1617869	+	Chrom1	.	pgaptmp_001525	192	52.604	YhfL family protein	.	.	WP_003254720.1
Chrom1_001526	CDS	1618374	1619795	+	Chrom1	ltrA	pgaptmp_001526	1422	59.001	group II intron reverse transcriptase/maturase	GO:0003964@RNA-directed DNA polymerase activity; GO:0000373@Group II intron splicing	EC:2.7.7.49	WP_020309285.1
Chrom1_001527	CDS	1620042	1620476	+	Chrom1	.	pgaptmp_001527	435	65.057	acyl-CoA thioesterase	GO:0016787@hydrolase activity; GO:0016790@thiolester hydrolase activity	EC:3.1.2.-	WP_008100296.1
Chrom1_001528	CDS	1620528	1621496	+	Chrom1	.	pgaptmp_001528	969	67.492	tRNA dihydrouridine synthase	GO:0016491@oxidoreductase activity; GO:0017150@tRNA dihydrouridine synthase activity; GO:0050660@flavin adenine dinucleotide binding; GO:0008033@tRNA processing	EC:1.3.1.-	WP_003247187.1
Chrom1_001529	CDS	1621639	1622082	+	Chrom1	.	pgaptmp_001529	444	58.333	Hsp20 family protein	.	.	WP_009685045.1
Chrom1_001530	CDS	1622318	1625614	-	Chrom1	.	pgaptmp_001530	3297	64.938	PAS domain S-box protein	.	.	WP_008100301.1
Chrom1_001531	CDS	1625677	1626555	-	Chrom1	.	pgaptmp_001531	879	63.481	LysR family transcriptional regulator	GO:0003677@DNA binding; GO:0003700@DNA-binding transcription factor activity; GO:0006355@regulation of DNA-templated transcription	.	WP_012271187.1
Chrom1_001532	CDS	1626687	1628120	+	Chrom1	leuC	pgaptmp_001532	1434	65.132	3-isopropylmalate dehydratase large subunit	GO:0009316@3-isopropylmalate dehydratase complex; GO:0003861@3-isopropylmalate dehydratase activity; GO:0051539@4 iron, 4 sulfur cluster binding; GO:0009098@L-leucine biosynthetic process	EC:4.2.1.33	WP_003247191.1
Chrom1_001533	CDS	1628117	1628761	+	Chrom1	leuD	pgaptmp_001533	645	61.395	3-isopropylmalate dehydratase small subunit	GO:0009316@3-isopropylmalate dehydratase complex; GO:0003861@3-isopropylmalate dehydratase activity; GO:0009098@L-leucine biosynthetic process	EC:4.2.1.33	WP_018612423.1
Chrom1_001534	CDS	1628908	1629672	+	Chrom1	.	pgaptmp_001534	765	65.359	class I SAM-dependent methyltransferase	GO:0008168@methyltransferase activity; GO:1904047@S-adenosyl-L-methionine binding	EC:2.1.1.-	WP_008101214.1
Chrom1_001535	CDS	1629727	1630809	+	Chrom1	leuB	pgaptmp_001535	1083	63.25	3-isopropylmalate dehydrogenase	GO:0003862@3-isopropylmalate dehydrogenase activity; GO:0009098@L-leucine biosynthetic process	EC:1.1.1.85	NP_251808.1
Chrom1_001536	CDS	1630873	1631985	+	Chrom1	asd	pgaptmp_001536	1113	62.444	aspartate-semialdehyde dehydrogenase	GO:0004073@aspartate-semialdehyde dehydrogenase activity; GO:0050661@NADP binding; GO:0009086@methionine biosynthetic process; GO:0009088@threonine biosynthetic process; GO:0009089@lysine biosynthetic process via diaminopimelate; GO:0009097@isoleucine biosynthetic process	EC:1.2.1.11	NP_251807.1
Chrom1_001537	CDS	1632465	1633886	+	Chrom1	ltrA	pgaptmp_001537	1422	59.001	group II intron reverse transcriptase/maturase	GO:0003964@RNA-directed DNA polymerase activity; GO:0000373@Group II intron splicing	EC:2.7.7.49	WP_020309285.1
Chrom1_001538	CDS	1634384	1635805	+	Chrom1	ltrA	pgaptmp_001538	1422	59.001	group II intron reverse transcriptase/maturase	GO:0003964@RNA-directed DNA polymerase activity; GO:0000373@Group II intron splicing	EC:2.7.7.49	WP_020309285.1
Chrom1_001539	CDS	1636032	1637036	+	Chrom1	.	pgaptmp_001539	1005	63.284	aspartate-semialdehyde dehydrogenase	GO:0016620@oxidoreductase activity, acting on the aldehyde or oxo group of donors, NAD or NADP as acceptor; GO:0046983@protein dimerization activity; GO:0051287@NAD binding; GO:0008652@amino acid biosynthetic process	EC:1.2.1.11	WP_009681660.1
Chrom1_001540	CDS	1637108	1639882	+	Chrom1	.	pgaptmp_001540	2775	67.279	FimV/HubP family polar landmark protein	.	.	WP_019752209.1
Chrom1_001541	CDS	1639986	1640846	+	Chrom1	truA	pgaptmp_001541	861	65.041	tRNA pseudouridine(38-40) synthase TruA	GO:0003723@RNA binding; GO:0009982@pseudouridine synthase activity; GO:0001522@pseudouridine synthesis; GO:0009451@RNA modification	EC:5.4.99.12	WP_008090286.1
Chrom1_001542	CDS	1640908	1641528	+	Chrom1	.	pgaptmp_001542	621	64.251	phosphoribosylanthranilate isomerase	GO:0004640@phosphoribosylanthranilate isomerase activity; GO:0000162@L-tryptophan biosynthetic process	EC:5.3.1.24	WP_019752207.1
Chrom1_001543	CDS	1641748	1642641	+	Chrom1	accD	pgaptmp_001543	894	64.318	acetyl-CoA carboxylase, carboxyltransferase subunit beta	GO:0009317@acetyl-CoA carboxylase complex; GO:0003989@acetyl-CoA carboxylase activity; GO:0006633@fatty acid biosynthetic process	EC:6.4.1.2	WP_004574892.1
Chrom1_001544	CDS	1642641	1643927	+	Chrom1	folC	pgaptmp_001544	1287	67.366	bifunctional tetrahydrofolate synthase/dihydrofolate synthase	GO:0004326@tetrahydrofolylpolyglutamate synthase activity; GO:0005524@ATP binding; GO:0016874@ligase activity; GO:0009396@folic acid-containing compound biosynthetic process	EC:6.3.2.12; EC:6.3.2.17	WP_012313466.1
Chrom1_001545	CDS	1643932	1644582	+	Chrom1	.	pgaptmp_001545	651	67.127	SPOR domain-containing protein	GO:0016020@membrane; GO:0042834@peptidoglycan binding	.	WP_009686027.1
Chrom1_001546	CDS	1645079	1645636	+	Chrom1	.	pgaptmp_001546	558	60.932	CvpA family protein	GO:0016020@membrane	.	WP_016715904.1
Chrom1_001547	CDS	1645679	1647184	+	Chrom1	purF	pgaptmp_001547	1506	62.483	amidophosphoribosyltransferase	GO:0004044@amidophosphoribosyltransferase activity; GO:0009113@purine nucleobase biosynthetic process	EC:2.4.2.14	NP_251798.1
Chrom1_001548	CDS	1647201	1648412	+	Chrom1	.	pgaptmp_001548	1212	64.851	O-succinylhomoserine sulfhydrylase	GO:0003824@catalytic activity; GO:0030170@pyridoxal phosphate binding; GO:0019346@transsulfuration; GO:0071268@homocysteine biosynthetic process	EC:4.2.99.-	NP_251797.1
Chrom1_001549	CDS	1648412	1649182	+	Chrom1	.	pgaptmp_001549	771	66.926	SDR family oxidoreductase	GO:0016491@oxidoreductase activity	.	WP_009683773.1
Chrom1_001550	tRNA	1649489	1649564	+	Chrom1	.	.	76	60.526	tRNA-Val	.	.	.
Chrom1_001551	tRNA	1649631	1649707	+	Chrom1	.	.	77	67.532	tRNA-Asp	.	.	.
Chrom1_001552	tRNA	1649807	1649883	+	Chrom1	.	.	77	67.532	tRNA-Asp	.	.	.
Chrom1_001553	tRNA	1650024	1650100	+	Chrom1	.	.	77	67.532	tRNA-Asp	.	.	.
Chrom1_001554	CDS	1650301	1651164	+	Chrom1	.	pgaptmp_001554	864	65.625	DUF2242 domain-containing protein	.	.	WP_009683772.1
Chrom1_001555	CDS	1651198	1652451	-	Chrom1	.	pgaptmp_001555	1254	66.826	arsenic transporter	.	.	WP_012273271.1
Chrom1_001556	CDS	1652459	1653703	-	Chrom1	.	pgaptmp_001556	1245	66.185	MFS transporter	GO:0022857@transmembrane transporter activity; GO:0055085@transmembrane transport	.	WP_009683769.1
Chrom1_001557	CDS	1653936	1654730	+	Chrom1	.	pgaptmp_001557	795	64.151	substrate-binding domain-containing protein	.	.	WP_007158579.1
Chrom1_001558	CDS	1654809	1655729	+	Chrom1	.	pgaptmp_001558	921	67.21	LysR family transcriptional regulator	GO:0001216@DNA-binding transcription activator activity; GO:0003677@DNA binding; GO:0003700@DNA-binding transcription factor activity	.	WP_020191705.1
Chrom1_001559	CDS	1655872	1657326	+	Chrom1	tcuA	pgaptmp_001559	1455	66.323	FAD-dependent tricarballylate dehydrogenase TcuA	.	.	WP_019751230.1
Chrom1_001560	CDS	1657307	1658488	+	Chrom1	tcuB	pgaptmp_001560	1182	65.228	tricarballylate utilization 4Fe-4S protein TcuB	.	.	WP_009683765.1
Chrom1_001561	CDS	1658548	1659441	-	Chrom1	.	pgaptmp_001561	894	63.982	LysR family transcriptional regulator	GO:0005829@cytosol; GO:0003677@DNA binding; GO:0003700@DNA-binding transcription factor activity	.	WP_016500822.1
Chrom1_001562	CDS	1659589	1660668	+	Chrom1	.	pgaptmp_001562	1080	63.611	4-oxalomesaconate tautomerase	.	EC:5.3.2.8	WP_017147817.1
Chrom1_001563	CDS	1660741	1662054	+	Chrom1	.	pgaptmp_001563	1314	63.623	dicarboxylate/amino acid:cation symporter	GO:0015293@symporter activity; GO:0006835@dicarboxylic acid transport	.	WP_016714084.1
Chrom1_001564	CDS	1662177	1663481	+	Chrom1	.	pgaptmp_001564	1305	61.839	CitMHS family transporter	GO:0016020@membrane; GO:0046942@carboxylic acid transport; GO:1905039@carboxylic acid transmembrane transport	.	WP_019472888.1
Chrom1_001565	CDS	1663541	1664794	+	Chrom1	.	pgaptmp_001565	1254	63.636	OprD family porin	GO:0009279@cell outer membrane; GO:0019867@outer membrane; GO:0046930@pore complex; GO:0015288@porin activity; GO:0006811@monoatomic ion transport; GO:0015802@basic amino acid transport	.	WP_010953062.1
Chrom1_001566	CDS	1664885	1665985	-	Chrom1	.	pgaptmp_001566	1101	63.76	SDR family oxidoreductase	.	.	WP_009683759.1
Chrom1_001567	CDS	1666060	1666452	+	Chrom1	.	pgaptmp_001567	393	60.051	MerR family transcriptional regulator	GO:0003677@DNA binding; GO:0006355@regulation of DNA-templated transcription	.	WP_009683758.1
Chrom1_001568	CDS	1666664	1667749	-	Chrom1	.	pgaptmp_001568	1086	67.035	AraC family transcriptional regulator	GO:0003677@DNA binding; GO:0003700@DNA-binding transcription factor activity; GO:0006355@regulation of DNA-templated transcription	.	WP_009683757.1
Chrom1_001569	CDS	1667754	1668872	-	Chrom1	.	pgaptmp_001569	1119	67.471	nitrilase-related carbon-nitrogen hydrolase	GO:0008152@metabolic process	.	WP_016714803.1
Chrom1_001570	CDS	1669067	1671103	+	Chrom1	.	pgaptmp_001570	2037	65.636	FAD-dependent oxidoreductase	GO:0016491@oxidoreductase activity	.	WP_003247216.1
Chrom1_001571	CDS	1671162	1672055	+	Chrom1	.	pgaptmp_001571	894	67.562	1-aminocyclopropane-1-carboxylate deaminase/D-cysteine desulfhydrase	GO:0030170@pyridoxal phosphate binding	.	WP_012053243.1
Chrom1_001572	CDS	1672046	1672591	-	Chrom1	.	pgaptmp_001572	546	63.736	cytochrome b	GO:0016020@membrane; GO:0009055@electron transfer activity; GO:0020037@heme binding; GO:0046872@metal ion binding; GO:0022904@respiratory electron transport chain	.	WP_013971622.1
Chrom1_001573	CDS	1672738	1673760	-	Chrom1	.	pgaptmp_001573	1023	69.306	DUF1853 family protein	.	.	WP_003247219.1
Chrom1_001574	CDS	1673759	1674649	+	Chrom1	.	pgaptmp_001574	891	62.626	NAD(+) kinase	GO:0003951@NAD+ kinase activity; GO:0006741@NADP biosynthetic process	EC:2.7.1.23	WP_020799297.1
Chrom1_001575	CDS	1674649	1675620	+	Chrom1	.	pgaptmp_001575	972	66.461	metallophosphoesterase	GO:0016787@hydrolase activity	.	WP_018929613.1
Chrom1_001576	CDS	1675617	1676495	+	Chrom1	.	pgaptmp_001576	879	65.188	rhomboid family intramembrane serine protease	GO:0016020@membrane; GO:0004252@serine-type endopeptidase activity	EC:3.4.21.105	WP_019752184.1
Chrom1_001577	CDS	1676509	1676769	+	Chrom1	.	pgaptmp_001577	261	55.939	YeaC family protein	.	.	NP_251775.1
Chrom1_001578	CDS	1676766	1677596	+	Chrom1	.	pgaptmp_001578	831	64.14	DUF2797 domain-containing protein	.	.	WP_008014560.1
Chrom1_001579	CDS	1677610	1680279	+	Chrom1	pepN	pgaptmp_001579	2670	63.895	aminopeptidase N	GO:0004177@aminopeptidase activity; GO:0008237@metallopeptidase activity; GO:0008270@zinc ion binding; GO:0006508@proteolysis	EC:3.4.11.2	NP_251773.1
Chrom1_001580	CDS	1680547	1681569	+	Chrom1	.	pgaptmp_001580	1023	68.133	WD40/YVTN/BNR-like repeat-containing protein	.	.	WP_009683742.1
Chrom1_001581	CDS	1681590	1683965	+	Chrom1	.	pgaptmp_001581	2376	61.532	efflux RND transporter permease subunit	GO:0016020@membrane; GO:0022857@transmembrane transporter activity; GO:0055085@transmembrane transport	.	WP_010459830.1
Chrom1_001582	pseudo	1684399	1684688	+	Chrom1	.	.	290	65.862	DUF5629 family protein	Pseudo Reason:frameshifted	.	WP_020415640.1
Chrom1_001583	CDS	1684654	1685784	+	Chrom1	.	pgaptmp_001583	1131	64.545	lactonase family protein	GO:0052689@carboxylic ester hydrolase activity	.	WP_004577428.1
Chrom1_001584	CDS	1685932	1686525	-	Chrom1	.	pgaptmp_001584	594	67.003	glutathione S-transferase	.	.	WP_017147821.1
Chrom1_001585	CDS	1686522	1690166	-	Chrom1	.	pgaptmp_001585	3645	66.914	AAA family ATPase	GO:0016887@ATP hydrolysis activity; GO:0006302@double-strand break repair	.	WP_010953033.1
Chrom1_001586	CDS	1690163	1691401	-	Chrom1	.	pgaptmp_001586	1239	65.537	exonuclease SbcCD subunit D C-terminal domain-containing protein	.	.	WP_004577430.1
Chrom1_001587	CDS	1691757	1693388	-	Chrom1	.	pgaptmp_001587	1632	67.463	BatD family protein	GO:0016020@membrane	.	WP_019752175.1
Chrom1_001588	CDS	1693385	1695103	-	Chrom1	.	pgaptmp_001588	1719	68.994	tetratricopeptide repeat protein	.	.	WP_014591864.1
Chrom1_001589	CDS	1695100	1696176	-	Chrom1	.	pgaptmp_001589	1077	67.595	vWA domain-containing protein	.	.	WP_016971762.1
Chrom1_001590	CDS	1696169	1696663	-	Chrom1	.	pgaptmp_001590	495	68.687	DUF4381 domain-containing protein	.	.	WP_002554478.1
Chrom1_001591	CDS	1696660	1697604	-	Chrom1	.	pgaptmp_001591	945	67.937	DUF58 domain-containing protein	.	.	WP_020193144.1
Chrom1_001592	CDS	1697609	1698568	-	Chrom1	.	pgaptmp_001592	960	65.625	AAA family ATPase	GO:0005524@ATP binding; GO:0016887@ATP hydrolysis activity	.	WP_003247242.1
Chrom1_001593	CDS	1698798	1700096	+	Chrom1	.	pgaptmp_001593	1299	65.358	phospholipase effector Tle1 domain-containing protein	.	.	WP_009683480.1
Chrom1_001594	CDS	1700135	1701343	-	Chrom1	.	pgaptmp_001594	1209	65.674	MFS transporter	GO:0016020@membrane; GO:0022857@transmembrane transporter activity; GO:0055085@transmembrane transport	.	WP_009683479.1
Chrom1_001595	CDS	1701523	1702410	-	Chrom1	.	pgaptmp_001595	888	64.527	dihydrodipicolinate synthase family protein	GO:0016829@lyase activity; GO:0071704@obsolete organic substance metabolic process	EC:4.-.-.-	WP_019097009.1
Chrom1_001596	CDS	1702456	1703238	-	Chrom1	.	pgaptmp_001596	783	66.156	aldolase	.	EC:4.1.2.-	NP_248915.1
Chrom1_001597	CDS	1703492	1705636	-	Chrom1	mtlD	pgaptmp_001597	2145	63.497	bifunctional mannitol-1-phosphate dehydrogenase/phosphatase	GO:0008926@mannitol-1-phosphate 5-dehydrogenase activity; GO:0050084@mannitol-1-phosphatase activity; GO:0019593@mannitol biosynthetic process	EC:1.1.1.17; EC:3.1.3.22	WP_019472892.1
Chrom1_001598	CDS	1706034	1706330	+	Chrom1	.	pgaptmp_001598	297	58.586	DUF3144 domain-containing protein	.	.	WP_009683473.1
Chrom1_001599	CDS	1706580	1706828	-	Chrom1	.	pgaptmp_001599	249	61.847	CsbD family protein	.	.	WP_014591836.1
Chrom1_001600	CDS	1706971	1707426	-	Chrom1	soxR	pgaptmp_001600	456	64.474	redox-sensitive transcriptional activator SoxR	GO:0003700@DNA-binding transcription factor activity; GO:0051537@2 iron, 2 sulfur cluster binding; GO:0006355@regulation of DNA-templated transcription; GO:0006979@response to oxidative stress	.	WP_016714832.1
Chrom1_001601	CDS	1707485	1708216	-	Chrom1	.	pgaptmp_001601	732	66.393	GntR family transcriptional regulator	GO:0003677@DNA binding; GO:0003700@DNA-binding transcription factor activity	.	WP_013971659.1
Chrom1_001602	CDS	1708339	1709853	-	Chrom1	.	pgaptmp_001602	1515	64.95	DHA2 family efflux MFS transporter permease subunit	GO:0016020@membrane; GO:0022857@transmembrane transporter activity; GO:0006855@xenobiotic transmembrane transport	.	WP_009683469.1
Chrom1_001603	CDS	1709843	1710988	-	Chrom1	.	pgaptmp_001603	1146	69.895	HlyD family secretion protein	GO:0016020@membrane; GO:0022857@transmembrane transporter activity; GO:0055085@transmembrane transport	.	WP_004577447.1
Chrom1_001604	CDS	1711483	1712901	-	Chrom1	.	pgaptmp_001604	1419	68.71	efflux transporter outer membrane subunit	GO:0009279@cell outer membrane; GO:0015288@porin activity; GO:0006810@transport	.	WP_016485576.1
Chrom1_001605	CDS	1713005	1713715	-	Chrom1	.	pgaptmp_001605	711	66.667	AraC family transcriptional regulator	GO:0003700@DNA-binding transcription factor activity; GO:0043565@sequence-specific DNA binding; GO:0006355@regulation of DNA-templated transcription	.	WP_012053202.1
Chrom1_001606	CDS	1713887	1714267	-	Chrom1	.	pgaptmp_001606	381	58.53	cupin domain-containing protein	.	.	WP_009684033.1
Chrom1_001607	CDS	1714339	1715160	-	Chrom1	.	pgaptmp_001607	822	66.302	AraC family transcriptional regulator	GO:0003700@DNA-binding transcription factor activity; GO:0043565@sequence-specific DNA binding; GO:0006355@regulation of DNA-templated transcription	.	WP_012053201.1
Chrom1_001608	CDS	1715360	1716268	+	Chrom1	.	pgaptmp_001608	909	64.686	LysR substrate-binding domain-containing protein	.	.	WP_009684031.1
Chrom1_001609	CDS	1716284	1717516	-	Chrom1	lysA	pgaptmp_001609	1233	66.018	diaminopimelate decarboxylase	GO:0008836@diaminopimelate decarboxylase activity; GO:0009089@lysine biosynthetic process via diaminopimelate	EC:4.1.1.20	WP_011060616.1
Chrom1_001610	CDS	1717649	1718554	+	Chrom1	.	pgaptmp_001610	906	65.784	LysR family transcriptional regulator	GO:0003700@DNA-binding transcription factor activity; GO:0006355@regulation of DNA-templated transcription	.	WP_019472867.1
Chrom1_001611	CDS	1718583	1718936	-	Chrom1	.	pgaptmp_001611	354	60.734	hypothetical protein	.	.	WP_003248629.1
Chrom1_001612	CDS	1719210	1724075	+	Chrom1	.	pgaptmp_001612	4866	64.797	NAD-glutamate dehydrogenase	GO:0004352@glutamate dehydrogenase (NAD+) activity	EC:1.4.1.2	WP_008092791.1
Chrom1_001613	CDS	1724260	1725078	-	Chrom1	ppsR	pgaptmp_001613	819	57.998	posphoenolpyruvate synthetase regulatory kinase/phosphorylase PpsR	GO:0004674@protein serine/threonine kinase activity; GO:0005524@ATP binding; GO:0016776@phosphotransferase activity, phosphate group as acceptor; GO:0043531@ADP binding	EC:2.7.11.33; EC:2.7.4.28	WP_015269492.1
Chrom1_001614	CDS	1725270	1727645	+	Chrom1	ppsA	pgaptmp_001614	2376	62.584	phosphoenolpyruvate synthase	GO:0005524@ATP binding; GO:0008986@pyruvate, water dikinase activity; GO:0016772@transferase activity, transferring phosphorus-containing groups; GO:0006090@pyruvate metabolic process; GO:0016310@phosphorylation	EC:2.7.9.2	NP_250461.1
Chrom1_001615	CDS	1727747	1728739	+	Chrom1	.	pgaptmp_001615	993	65.358	alpha/beta fold hydrolase	.	.	WP_014859063.1
Chrom1_001616	CDS	1728959	1729450	+	Chrom1	rraA	pgaptmp_001616	492	60.976	ribonuclease E activity regulator RraA	GO:0008428@ribonuclease inhibitor activity; GO:0051252@regulation of RNA metabolic process	.	WP_017479077.1
Chrom1_001617	CDS	1729478	1730473	+	Chrom1	.	pgaptmp_001617	996	63.855	zinc transporter ZntB	.	.	WP_015885348.1
Chrom1_001618	CDS	1730586	1730858	+	Chrom1	.	pgaptmp_001618	273	64.103	CrfX protein	.	.	WP_020300352.1
Chrom1_001619	CDS	1730861	1731685	+	Chrom1	.	pgaptmp_001619	825	60.364	mechanosensitive ion channel family protein	.	.	NP_250466.1
Chrom1_001620	CDS	1731799	1732365	+	Chrom1	sigX	pgaptmp_001620	567	56.966	RNA polymerase sigma factor SigX	.	.	WP_012313514.1
Chrom1_001621	CDS	1732477	1733514	+	Chrom1	.	pgaptmp_001621	1038	58.96	OmpA family protein	GO:0015288@porin activity; GO:0042834@peptidoglycan binding	.	WP_020290163.1
Chrom1_001622	CDS	1733596	1734336	-	Chrom1	cobA	pgaptmp_001622	741	67.476	uroporphyrinogen-III C-methyltransferase	GO:0004851@uroporphyrin-III C-methyltransferase activity; GO:0019354@siroheme biosynthetic process	EC:2.1.1.107	WP_014753962.1
Chrom1_001623	CDS	1734364	1736034	-	Chrom1	.	pgaptmp_001623	1671	68.163	protein kinase domain-containing protein	GO:0004672@protein kinase activity; GO:0005524@ATP binding; GO:0006468@protein phosphorylation	.	WP_003248671.1
Chrom1_001624	CDS	1736044	1737255	-	Chrom1	.	pgaptmp_001624	1212	67.162	nitrate/nitrite transporter	GO:0016020@membrane; GO:0022857@transmembrane transporter activity; GO:0055085@transmembrane transport; GO:0071705@nitrogen compound transport	.	NP_250474.1
Chrom1_001625	CDS	1737445	1738020	-	Chrom1	.	pgaptmp_001625	576	62.5	ANTAR domain-containing response regulator	GO:0000160@phosphorelay signal transduction system	.	WP_017527464.1
Chrom1_001626	CDS	1738033	1739247	-	Chrom1	.	pgaptmp_001626	1215	67.819	CmpA/NrtA family ABC transporter substrate-binding protein	GO:0055052@ATP-binding cassette (ABC) transporter complex, substrate-binding subunit-containing; GO:0042626@ATPase-coupled transmembrane transporter activity; GO:0140359@ABC-type transporter activity	.	WP_009684012.1
Chrom1_001627	CDS	1739406	1740428	+	Chrom1	.	pgaptmp_001627	1023	64.712	quinone-dependent dihydroorotate dehydrogenase	GO:0016020@membrane; GO:0004152@dihydroorotate dehydrogenase activity; GO:0006222@UMP biosynthetic process	EC:1.3.5.2	WP_014860779.1
Chrom1_001628	CDS	1740535	1740750	-	Chrom1	rmf	pgaptmp_001628	216	54.63	ribosome modulation factor	GO:0043022@ribosome binding; GO:0141014@ribosome hibernation	.	WP_002553055.1
Chrom1_001629	CDS	1741309	1743501	+	Chrom1	rlmKL	pgaptmp_001629	2193	65.025	bifunctional 23S rRNA (guanine(2069)-N(7))-methyltransferase RlmK/23S rRNA (guanine(2445)-N(2))-methyltransferase RlmL	GO:0003723@RNA binding; GO:0008990@rRNA (guanine-N2-)-methyltransferase activity; GO:0031167@rRNA methylation	EC:2.1.1.173; EC:2.1.1.264	NP_251738.1
Chrom1_001630	CDS	1743596	1745986	+	Chrom1	.	pgaptmp_001630	2391	65.621	sensor domain-containing diguanylate cyclase	GO:0005525@GTP binding; GO:0046872@metal ion binding; GO:0052621@diguanylate cyclase activity; GO:0007165@signal transduction	EC:2.7.7.65	WP_019752132.1
Chrom1_001631	CDS	1746062	1747519	-	Chrom1	dacB	pgaptmp_001631	1458	62.826	D-alanyl-D-alanine carboxypeptidase/D-alanyl-D-alanine endopeptidase	GO:0004175@endopeptidase activity; GO:0009002@serine-type D-Ala-D-Ala carboxypeptidase activity; GO:0009252@peptidoglycan biosynthetic process	EC:3.4.16.4	WP_009684008.1
Chrom1_001632	CDS	1747706	1748050	-	Chrom1	.	pgaptmp_001632	345	57.391	YggL family protein	.	.	WP_016500779.1
Chrom1_001633	CDS	1748092	1751724	-	Chrom1	.	pgaptmp_001633	3633	65.456	ATP-binding protein	.	.	WP_014591808.1
Chrom1_001634	CDS	1751733	1752350	-	Chrom1	.	pgaptmp_001634	618	57.282	response regulator	GO:0000160@phosphorelay signal transduction system	.	WP_016985478.1
Chrom1_001635	CDS	1752635	1753966	-	Chrom1	.	pgaptmp_001635	1332	63.814	deoxyguanosinetriphosphate triphosphohydrolase	GO:0008832@dGTPase activity; GO:0006203@dGTP catabolic process	.	WP_019650563.1
Chrom1_001636	CDS	1754123	1754452	-	Chrom1	.	pgaptmp_001636	330	66.97	hypothetical protein	.	.	WP_007969089.1
Chrom1_001637	CDS	1754449	1754823	-	Chrom1	.	pgaptmp_001637	375	62.933	phage holin family protein	GO:0016020@membrane	.	WP_003248706.1
Chrom1_001638	CDS	1754833	1755147	-	Chrom1	.	pgaptmp_001638	315	64.762	DUF883 family protein	GO:0005886@plasma membrane; GO:0043022@ribosome binding	.	WP_008097180.1
Chrom1_001639	CDS	1755472	1756680	+	Chrom1	.	pgaptmp_001639	1209	64.351	ammonium transporter	GO:0016020@membrane; GO:0008519@ammonium channel activity; GO:0072488@ammonium transmembrane transport	.	WP_009050098.1
Chrom1_001640	CDS	1756746	1756985	+	Chrom1	.	pgaptmp_001640	240	61.667	glutaredoxin family protein	.	.	WP_016485611.1
Chrom1_001641	CDS	1757094	1757525	+	Chrom1	.	pgaptmp_001641	432	62.269	D-Ala-D-Ala carboxypeptidase family metallohydrolase	.	.	WP_010953107.1
Chrom1_001642	CDS	1757591	1757899	+	Chrom1	.	pgaptmp_001642	309	64.078	transcriptional regulator	.	.	WP_015269508.1
Chrom1_001643	CDS	1757951	1758835	+	Chrom1	.	pgaptmp_001643	885	63.503	pseudouridine synthase	GO:0003723@RNA binding; GO:0009982@pseudouridine synthase activity; GO:0001522@pseudouridine synthesis; GO:0009451@RNA modification	.	WP_003248719.1
Chrom1_001644	CDS	1758903	1760468	-	Chrom1	.	pgaptmp_001644	1566	63.729	methyl-accepting chemotaxis protein	GO:0016020@membrane; GO:0098561@methyl accepting chemotaxis protein complex; GO:0004888@transmembrane signaling receptor activity; GO:0006935@chemotaxis; GO:0007165@signal transduction	.	NP_250252.1
Chrom1_001645	pseudo	1760649	1760735	-	Chrom1	.	.	87	56.322	hypothetical protein	Pseudo Reason:incomplete	.	WP_004577179.1
Chrom1_001646	CDS	1761113	1761433	+	Chrom1	.	pgaptmp_001646	321	53.271	hypothetical protein	.	.	.
Chrom1_001647	CDS	1761535	1762503	-	Chrom1	.	pgaptmp_001647	969	49.226	hypothetical protein	.	.	.
Chrom1_001648	CDS	1762531	1762749	-	Chrom1	.	pgaptmp_001648	219	41.553	helix-turn-helix domain-containing protein	.	.	.
Chrom1_001649	CDS	1763223	1763852	+	Chrom1	.	pgaptmp_001649	630	43.175	hypothetical protein	.	.	.
Chrom1_001650	CDS	1763917	1765194	-	Chrom1	.	pgaptmp_001650	1278	53.834	hypothetical protein	.	.	WP_017903234.1
Chrom1_001651	CDS	1765641	1767863	+	Chrom1	.	pgaptmp_001651	2223	51.192	DEAD/DEAH box helicase family protein	GO:0003676@nucleic acid binding; GO:0004386@helicase activity; GO:0005524@ATP binding; GO:0016887@ATP hydrolysis activity	EC:3.6.4.-	.
Chrom1_001652	CDS	1768016	1768771	+	Chrom1	.	pgaptmp_001652	756	48.016	hypothetical protein	.	.	.
Chrom1_001653	CDS	1768786	1769277	+	Chrom1	.	pgaptmp_001653	492	55.285	hypothetical protein	.	.	WP_017903231.1
Chrom1_001654	CDS	1769280	1769804	+	Chrom1	.	pgaptmp_001654	525	56.19	hypothetical protein	.	.	.
Chrom1_001655	CDS	1770294	1771730	+	Chrom1	.	pgaptmp_001655	1437	56.576	terminase large subunit domain-containing protein	.	.	WP_016394616.1
Chrom1_001656	CDS	1771761	1773086	+	Chrom1	.	pgaptmp_001656	1326	56.259	DUF4055 domain-containing protein	.	.	WP_016394615.1
Chrom1_001657	CDS	1773146	1774087	+	Chrom1	.	pgaptmp_001657	942	46.603	STM4504/CBY_0614 family protein	.	.	HMM:NF046078.1
Chrom1_001658	CDS	1774217	1775116	+	Chrom1	.	pgaptmp_001658	900	54.444	hypothetical protein	.	.	.
Chrom1_001659	CDS	1775224	1775973	+	Chrom1	.	pgaptmp_001659	750	51.867	hypothetical protein	.	.	WP_004667248.1
Chrom1_001660	CDS	1776229	1777068	+	Chrom1	.	pgaptmp_001660	840	42.381	hypothetical protein	.	.	.
Chrom1_001661	CDS	1777160	1777519	+	Chrom1	.	pgaptmp_001661	360	55	histone-like nucleoid-structuring protein, MvaT/MvaU family	GO:0003677@DNA binding; GO:0071824@protein-DNA complex organization	.	NP_251357.1
Chrom1_001662	CDS	1777554	1778327	+	Chrom1	.	pgaptmp_001662	774	45.349	FRG domain-containing protein	.	.	HMM:NF020442.6
Chrom1_001663	CDS	1778412	1778678	+	Chrom1	.	pgaptmp_001663	267	55.805	hypothetical protein	.	.	.
Chrom1_001664	CDS	1778749	1779555	+	Chrom1	.	pgaptmp_001664	807	46.964	hypothetical protein	.	.	.
Chrom1_001665	CDS	1779552	1779953	+	Chrom1	.	pgaptmp_001665	402	41.045	hypothetical protein	.	.	.
Chrom1_001666	CDS	1779934	1780590	+	Chrom1	.	pgaptmp_001666	657	43.379	hypothetical protein	.	.	.
Chrom1_001667	CDS	1780580	1781197	+	Chrom1	.	pgaptmp_001667	618	54.045	hypothetical protein	.	.	.
Chrom1_001668	CDS	1781344	1781733	+	Chrom1	.	pgaptmp_001668	390	49.487	hypothetical protein	.	.	.
Chrom1_001669	CDS	1781738	1782439	+	Chrom1	.	pgaptmp_001669	702	47.009	hypothetical protein	.	.	.
Chrom1_001670	CDS	1782531	1783298	+	Chrom1	.	pgaptmp_001670	768	52.474	hypothetical protein	.	.	.
Chrom1_001671	CDS	1783418	1784581	+	Chrom1	.	pgaptmp_001671	1164	56.701	P22 phage major capsid protein family protein	.	.	HMM:NF023081.6
Chrom1_001672	CDS	1784911	1785594	-	Chrom1	.	pgaptmp_001672	684	42.982	hypothetical protein	.	.	.
Chrom1_001673	CDS	1785830	1786105	+	Chrom1	.	pgaptmp_001673	276	47.826	hypothetical protein	.	.	.
Chrom1_001674	CDS	1786102	1786623	+	Chrom1	.	pgaptmp_001674	522	54.981	hypothetical protein	.	.	.
Chrom1_001675	CDS	1786623	1787114	+	Chrom1	.	pgaptmp_001675	492	56.911	lysozyme	.	.	HMM:NF013152.6
Chrom1_001676	CDS	1787114	1788061	+	Chrom1	.	pgaptmp_001676	948	55.169	minor capsid protein	GO:0044423@virion component; GO:0016032@viral process; GO:0019068@virion assembly	.	HMM:NF016148.6
Chrom1_001677	CDS	1788194	1788556	+	Chrom1	.	pgaptmp_001677	363	58.678	phage protein Gp36 family protein	.	.	HMM:NF018704.6
Chrom1_001678	CDS	1788553	1789011	+	Chrom1	.	pgaptmp_001678	459	56.427	phage virion morphogenesis protein	.	.	HMM:NF016927.6
Chrom1_001679	CDS	1789028	1789462	+	Chrom1	.	pgaptmp_001679	435	46.437	hypothetical protein	.	.	.
Chrom1_001680	CDS	1789499	1790251	+	Chrom1	.	pgaptmp_001680	753	52.59	hypothetical protein	.	.	.
Chrom1_001681	CDS	1790322	1791077	+	Chrom1	.	pgaptmp_001681	756	48.148	hypothetical protein	.	.	.
Chrom1_001682	CDS	1791118	1791438	-	Chrom1	.	pgaptmp_001682	321	49.533	hypothetical protein	.	.	.
Chrom1_001683	CDS	1791431	1791664	-	Chrom1	.	pgaptmp_001683	234	50.427	hypothetical protein	.	.	.
Chrom1_001684	CDS	1791865	1792272	+	Chrom1	.	pgaptmp_001684	408	48.529	phage pre-tape measure protein	.	.	WP_017905309.1
Chrom1_001685	CDS	1792572	1795367	+	Chrom1	.	pgaptmp_001685	2796	55.007	phage tail tape measure protein	.	.	.
Chrom1_001686	CDS	1795404	1796276	+	Chrom1	.	pgaptmp_001686	873	53.379	hypothetical protein	.	.	.
Chrom1_001687	CDS	1796276	1797226	+	Chrom1	.	pgaptmp_001687	951	45.952	hypothetical protein	.	.	.
Chrom1_001688	CDS	1797219	1798904	+	Chrom1	.	pgaptmp_001688	1686	45.907	hypothetical protein	.	.	.
Chrom1_001689	CDS	1798861	1799661	+	Chrom1	.	pgaptmp_001689	801	47.191	phage BR0599 family protein	.	.	WP_016394579.1
Chrom1_001690	CDS	1799678	1802047	+	Chrom1	.	pgaptmp_001690	2370	53.122	phage tail protein	.	.	HMM:NF024939.6
Chrom1_001691	CDS	1802101	1802559	+	Chrom1	.	pgaptmp_001691	459	45.098	DUF6957 family protein	.	.	HMM:NF046722.2
Chrom1_001692	CDS	1802777	1803265	+	Chrom1	.	pgaptmp_001692	489	48.262	3'-5' exoribonuclease	.	.	WP_016501701.1
Chrom1_001693	CDS	1803688	1804698	+	Chrom1	.	pgaptmp_001693	1011	44.906	restriction endonuclease	.	.	HMM:NF016362.6
Chrom1_001694	CDS	1804691	1805875	+	Chrom1	.	pgaptmp_001694	1185	42.447	DUF3800 domain-containing protein	.	.	HMM:NF024098.6
Chrom1_001695	CDS	1805914	1807104	-	Chrom1	.	pgaptmp_001695	1191	51.553	relaxase/mobilization nuclease domain-containing protein	.	.	WP_014590443.1
Chrom1_001696	CDS	1807101	1807379	-	Chrom1	.	pgaptmp_001696	279	47.67	ribbon-helix-helix domain-containing protein	.	.	HMM:NF046164.2
Chrom1_001697	CDS	1807781	1809085	-	Chrom1	.	pgaptmp_001697	1305	44.444	tyrosine-type recombinase/integrase	GO:0003677@DNA binding; GO:0006310@DNA recombination; GO:0015074@DNA integration	.	HMM:NF012798.6
Chrom1_001698	CDS	1809220	1811970	-	Chrom1	acnA	pgaptmp_001698	2751	64.958	aconitate hydratase AcnA	GO:0003994@aconitate hydratase activity; GO:0006099@tricarboxylic acid cycle	EC:4.2.1.3	WP_003199621.1
Chrom1_001699	CDS	1812195	1813259	+	Chrom1	rlmM	pgaptmp_001699	1065	62.254	23S rRNA (cytidine(2498)-2'-O)-methyltransferase RlmM	GO:0008168@methyltransferase activity	EC:2.1.1.186	WP_013971691.1
Chrom1_001700	CDS	1815922	1816164	+	Chrom1	tusA	pgaptmp_001700	243	61.728	sulfurtransferase TusA	GO:0097163@sulfur carrier activity; GO:0002143@tRNA wobble position uridine thiolation	EC:2.8.1.-	WP_003248727.1
Chrom1_001701	CDS	1816225	1817367	+	Chrom1	pdxB	pgaptmp_001701	1143	66.579	4-phosphoerythronate dehydrogenase PdxB	GO:0033711@4-phosphoerythronate dehydrogenase activity; GO:0046983@protein dimerization activity; GO:0051287@NAD binding; GO:0008615@pyridoxine biosynthetic process	EC:1.1.1.290	WP_014859332.1
Chrom1_001702	CDS	1817500	1817673	-	Chrom1	.	pgaptmp_001702	174	61.494	PA1571 family protein	.	.	WP_003248731.1
Chrom1_001703	CDS	1817881	1819644	+	Chrom1	.	pgaptmp_001703	1764	65.873	ABC transporter transmembrane domain-containing protein	GO:0016020@membrane; GO:0005524@ATP binding; GO:0042626@ATPase-coupled transmembrane transporter activity; GO:0140359@ABC-type transporter activity; GO:0055085@transmembrane transport	.	WP_009686258.1
Chrom1_001704	tRNA	1819753	1819829	-	Chrom1	.	.	77	63.636	tRNA-Pro	.	.	.
Chrom1_001705	CDS	1819910	1820131	-	Chrom1	.	pgaptmp_001705	222	59.459	YgdI/YgdR family lipoprotein	.	.	NP_251721.1
Chrom1_001706	CDS	1820318	1820857	+	Chrom1	moaB	pgaptmp_001706	540	64.444	molybdenum cofactor biosynthesis protein B	GO:0003824@catalytic activity; GO:0006777@Mo-molybdopterin cofactor biosynthetic process	.	NP_251719.1
Chrom1_001707	CDS	1820841	1822067	+	Chrom1	.	pgaptmp_001707	1227	67.971	molybdopterin molybdotransferase MoeA	GO:0046872@metal ion binding; GO:0061599@molybdopterin molybdotransferase activity; GO:0006777@Mo-molybdopterin cofactor biosynthetic process	EC:2.10.1.1	WP_003248742.1
Chrom1_001708	CDS	1822056	1823300	-	Chrom1	.	pgaptmp_001708	1245	64.257	glycosyltransferase family 4 protein	GO:0016757@glycosyltransferase activity; GO:0006486@protein glycosylation	EC:2.4.-.-	WP_016714885.1
Chrom1_001709	CDS	1823665	1824552	+	Chrom1	yegS	pgaptmp_001709	888	66.329	lipid kinase YegS	GO:0001727@lipid kinase activity; GO:0046872@metal ion binding	.	WP_012053166.1
Chrom1_001710	CDS	1824536	1825195	-	Chrom1	.	pgaptmp_001710	660	63.788	response regulator	GO:0000160@phosphorelay signal transduction system	.	WP_014591789.1
Chrom1_001711	CDS	1825185	1826081	-	Chrom1	.	pgaptmp_001711	897	65.217	sensor histidine kinase	GO:0000155@phosphorelay sensor kinase activity; GO:0004673@protein histidine kinase activity; GO:0005524@ATP binding; GO:0007165@signal transduction	EC:2.7.13.3	WP_012053164.1
Chrom1_001712	CDS	1826447	1826956	-	Chrom1	.	pgaptmp_001712	510	64.902	histidine kinase	.	.	WP_003248752.1
Chrom1_001713	CDS	1827283	1828218	+	Chrom1	.	pgaptmp_001713	936	60.897	chemotaxis protein CheV	.	.	WP_014591786.1
Chrom1_001714	CDS	1828274	1829077	+	Chrom1	.	pgaptmp_001714	804	65.299	MOSC domain-containing protein	GO:0016661@oxidoreductase activity, acting on other nitrogenous compounds as donors; GO:0030151@molybdenum ion binding; GO:0030170@pyridoxal phosphate binding; GO:0043546@molybdopterin cofactor binding	EC:1.7.-.-	WP_014753937.1
Chrom1_001715	CDS	1829142	1831067	-	Chrom1	.	pgaptmp_001715	1926	64.123	transglycosylase SLT domain-containing protein	.	.	WP_017683165.1
Chrom1_001716	CDS	1831290	1833218	+	Chrom1	.	pgaptmp_001716	1929	64.282	ATP-binding cassette domain-containing protein	GO:0005524@ATP binding	.	WP_003248759.1
Chrom1_001717	CDS	1833344	1833784	-	Chrom1	.	pgaptmp_001717	441	59.41	universal stress protein	.	.	WP_010953124.1
Chrom1_001718	CDS	1833895	1834332	+	Chrom1	.	pgaptmp_001718	438	62.785	hypothetical protein	.	.	WP_019752117.1
Chrom1_001719	CDS	1835025	1837172	+	Chrom1	fadB	pgaptmp_001719	2148	62.244	fatty acid oxidation complex subunit alpha FadB	GO:0036125@fatty acid beta-oxidation multienzyme complex; GO:0003857@3-hydroxyacyl-CoA dehydrogenase activity; GO:0004165@delta(3)-delta(2)-enoyl-CoA isomerase activity; GO:0004300@enoyl-CoA hydratase activity; GO:0008692@3-hydroxybutyryl-CoA epimerase activity; GO:0009062@fatty acid catabolic process	.	WP_003248763.1
Chrom1_001720	CDS	1837204	1838379	+	Chrom1	fadA	pgaptmp_001720	1176	61.65	acetyl-CoA C-acyltransferase FadA	GO:0005737@cytoplasm; GO:0003988@acetyl-CoA C-acyltransferase activity; GO:0006631@fatty acid metabolic process; GO:0016042@lipid catabolic process	EC:2.3.1.16	NP_251703.1
Chrom1_001721	CDS	1838456	1838707	+	Chrom1	.	pgaptmp_001721	252	58.333	DUF1653 domain-containing protein	.	.	WP_016391297.1
Chrom1_001722	CDS	1838809	1841418	+	Chrom1	topA	pgaptmp_001722	2610	61.648	type I DNA topoisomerase	GO:0005737@cytoplasm; GO:0003677@DNA binding; GO:0003917@DNA topoisomerase type I (single strand cut, ATP-independent) activity; GO:0006260@DNA replication; GO:0006265@DNA topological change	EC:5.6.2.1	NP_251701.1
Chrom1_001723	CDS	1841508	1842023	+	Chrom1	.	pgaptmp_001723	516	61.434	DUF6586 family protein	.	.	WP_003248773.1
Chrom1_001724	CDS	1842074	1842307	+	Chrom1	.	pgaptmp_001724	234	57.265	hypothetical protein	.	.	NP_251699.1
Chrom1_001725	CDS	1842364	1842840	-	Chrom1	sulA	pgaptmp_001725	477	62.683	SOS-induced cell division inhibitor SulA	GO:0005515@protein binding; GO:0009432@SOS response; GO:0051782@negative regulation of cell division	.	WP_003248779.1
Chrom1_001726	CDS	1842854	1843462	-	Chrom1	lexA	pgaptmp_001726	609	61.741	transcriptional repressor LexA	GO:0004252@serine-type endopeptidase activity; GO:0009432@SOS response; GO:0045892@negative regulation of DNA-templated transcription	EC:3.4.21.88	NP_251697.1
Chrom1_001727	CDS	1843680	1844387	+	Chrom1	.	pgaptmp_001727	708	63.559	TetR/AcrR family transcriptional regulator	.	.	WP_019470228.1
Chrom1_001728	CDS	1844471	1845469	+	Chrom1	nagZ	pgaptmp_001728	999	67.868	beta-N-acetylhexosaminidase	GO:0004553@hydrolase activity, hydrolyzing O-glycosyl compounds; GO:0005975@carbohydrate metabolic process	EC:3.2.1.52	NP_251695.1
Chrom1_001729	CDS	1845570	1848887	-	Chrom1	.	pgaptmp_001729	3318	65.31	SNF2-related protein	GO:0005524@ATP binding; GO:0140658@ATP-dependent chromatin remodeler activity	.	WP_012053156.1
Chrom1_001730	CDS	1848892	1849464	-	Chrom1	.	pgaptmp_001730	573	63.002	CsiV family protein	.	.	WP_010953135.1
Chrom1_001731	CDS	1849474	1852923	-	Chrom1	mfd	pgaptmp_001731	3450	65.275	transcription-repair coupling factor	GO:0003676@nucleic acid binding; GO:0003684@damaged DNA binding; GO:0005524@ATP binding; GO:0006281@DNA repair	EC:3.6.1.-	WP_010176349.1
Chrom1_001732	CDS	1853091	1854554	+	Chrom1	.	pgaptmp_001732	1464	60.656	glyceraldehyde-3-phosphate dehydrogenase	GO:0016620@oxidoreductase activity, acting on the aldehyde or oxo group of donors, NAD or NADP as acceptor; GO:0050661@NADP binding; GO:0051287@NAD binding; GO:0006006@glucose metabolic process	EC:1.2.1.12	WP_019472117.1
Chrom1_001733	pseudo	1854631	1854844	+	Chrom1	.	.	214	65.421	FAD:protein FMN transferase	Pseudo Reason:frameshifted	.	WP_004576989.1
Chrom1_001734	CDS	1855048	1856442	+	Chrom1	sthA	pgaptmp_001734	1395	60.789	Si-specific NAD(P)(+) transhydrogenase	GO:0003957@NAD(P)+ transhydrogenase (Si-specific) activity; GO:0050660@flavin adenine dinucleotide binding; GO:0045454@cell redox homeostasis	EC:1.6.1.1	NP_251681.1
Chrom1_001735	CDS	1856485	1857207	-	Chrom1	.	pgaptmp_001735	723	65.145	glycerophosphodiester phosphodiesterase	GO:0008081@phosphoric diester hydrolase activity; GO:0046872@metal ion binding; GO:0006629@lipid metabolic process	EC:3.1.4.-	WP_013971727.1
Chrom1_001736	CDS	1857238	1857822	-	Chrom1	.	pgaptmp_001736	585	62.222	PilZ domain-containing protein	GO:0035438@cyclic-di-GMP binding	.	WP_010953140.1
Chrom1_001737	CDS	1857916	1859166	+	Chrom1	.	pgaptmp_001737	1251	62.43	lipoprotein-releasing ABC transporter permease subunit	GO:0005886@plasma membrane; GO:0042953@lipoprotein transport	.	NP_251678.1
Chrom1_001738	CDS	1859174	1859857	+	Chrom1	lolD	pgaptmp_001738	684	65.205	lipoprotein-releasing ABC transporter ATP-binding protein LolD	GO:0043190@ATP-binding cassette (ABC) transporter complex; GO:0005524@ATP binding; GO:0042953@lipoprotein transport	EC:7.6.2.-	WP_014753922.1
Chrom1_001739	CDS	1859919	1861160	+	Chrom1	.	pgaptmp_001739	1242	63.366	lipoprotein-releasing ABC transporter permease subunit	GO:0005886@plasma membrane; GO:0042953@lipoprotein transport	.	WP_016500725.1
Chrom1_001740	CDS	1861205	1862557	-	Chrom1	.	pgaptmp_001740	1353	68.219	heavy metal sensor histidine kinase	GO:0016020@membrane; GO:0000155@phosphorelay sensor kinase activity; GO:0004673@protein histidine kinase activity; GO:0016772@transferase activity, transferring phosphorus-containing groups; GO:0000160@phosphorelay signal transduction system; GO:0016310@phosphorylation	EC:2.7.13.3	WP_010953144.1
Chrom1_001741	CDS	1862554	1863234	-	Chrom1	cinR	pgaptmp_001741	681	65.492	two-component system response regulator CinR	.	.	WP_010227128.1
Chrom1_001742	CDS	1863434	1863979	+	Chrom1	.	pgaptmp_001742	546	62.821	cupredoxin domain-containing protein	GO:0005507@copper ion binding; GO:0009055@electron transfer activity	.	WP_019436879.1
Chrom1_001743	CDS	1864048	1864878	+	Chrom1	queF	pgaptmp_001743	831	62.936	NADPH-dependent 7-cyano-7-deazaguanine reductase QueF	GO:0033739@preQ1 synthase activity; GO:0043867@7-cyano-7-deazaguanine tRNA-ribosyltransferase activity; GO:0008616@queuosine biosynthetic process	EC:1.7.1.13	WP_009042997.1
Chrom1_001744	CDS	1864922	1865185	-	Chrom1	.	pgaptmp_001744	264	61.742	DUF4404 family protein	.	.	WP_016500720.1
Chrom1_001745	CDS	1865308	1865871	-	Chrom1	.	pgaptmp_001745	564	68.794	phosphonoacetaldehyde phosphonohydrolase-related protein	.	.	WP_014859665.1
Chrom1_001746	CDS	1866071	1866778	+	Chrom1	.	pgaptmp_001746	708	61.017	MlaA family lipoprotein	GO:0016020@membrane; GO:0120010@intermembrane phospholipid transfer	.	WP_008099224.1
Chrom1_001747	CDS	1866839	1867138	-	Chrom1	.	pgaptmp_001747	300	63.667	PilZ domain-containing protein	GO:0035438@cyclic-di-GMP binding	.	WP_016500717.1
Chrom1_001748	CDS	1867419	1868600	+	Chrom1	rssB	pgaptmp_001748	1182	61.168	two-component system response regulator RssB	GO:0000160@phosphorelay signal transduction system	.	WP_003248822.1
Chrom1_001749	CDS	1868597	1869079	+	Chrom1	rssC	pgaptmp_001749	483	58.592	anti-sigma factor antagonist RssC	GO:0043856@anti-sigma factor antagonist activity	.	WP_017133558.1
Chrom1_001750	CDS	1869162	1871012	-	Chrom1	.	pgaptmp_001750	1851	65.046	alkaline phosphatase D family protein	GO:0004035@alkaline phosphatase activity; GO:0046872@metal ion binding; GO:0016311@dephosphorylation	EC:3.1.3.1	WP_009686306.1
Chrom1_001751	CDS	1871084	1872010	-	Chrom1	tal	pgaptmp_001751	927	61.381	transaldolase	GO:0005737@cytoplasm; GO:0004801@transaldolase activity; GO:0006098@pentose-phosphate shunt	EC:2.2.1.2	WP_012053145.1
Chrom1_001752	CDS	1872198	1873208	-	Chrom1	dusA	pgaptmp_001752	1011	65.183	tRNA dihydrouridine(20/20a) synthase DusA	GO:0017150@tRNA dihydrouridine synthase activity; GO:0050660@flavin adenine dinucleotide binding; GO:0002943@tRNA dihydrouridine synthesis	EC:1.3.1.-; EC:1.3.1.91	WP_012053144.1
Chrom1_001753	CDS	1873644	1873832	+	Chrom1	.	pgaptmp_001753	189	61.376	DUF1737 domain-containing protein	.	.	WP_009686310.1
Chrom1_001754	pseudo	1873856	1874163	-	Chrom1	.	.	308	60.39	chorismate mutase	Pseudo Reason:frameshifted	.	WP_014591761.1
Chrom1_001755	CDS	1874349	1875047	-	Chrom1	.	pgaptmp_001755	699	67.668	anti-sigma factor	GO:0005886@plasma membrane; GO:0016989@sigma factor antagonist activity; GO:0006417@regulation of translation	.	WP_014861127.1
Chrom1_001756	CDS	1875044	1875592	-	Chrom1	.	pgaptmp_001756	549	64.117	sigma-70 family RNA polymerase sigma factor	GO:0003700@DNA-binding transcription factor activity; GO:0016987@sigma factor activity; GO:0006352@DNA-templated transcription initiation; GO:0006355@regulation of DNA-templated transcription	.	WP_009686313.1
Chrom1_001757	CDS	1875696	1876223	-	Chrom1	.	pgaptmp_001757	528	64.394	DUF3455 domain-containing protein	.	.	WP_003248255.1
Chrom1_001758	CDS	1876552	1878072	-	Chrom1	.	pgaptmp_001758	1521	64.103	NCS1 family nucleobase:cation symporter-1	.	.	WP_019473159.1
Chrom1_001759	CDS	1878408	1879115	+	Chrom1	.	pgaptmp_001759	708	64.124	murein L,D-transpeptidase catalytic domain family protein	GO:0071972@peptidoglycan L,D-transpeptidase activity; GO:0018104@peptidoglycan-protein cross-linking	.	WP_009686316.1
Chrom1_001760	CDS	1879143	1879847	-	Chrom1	.	pgaptmp_001760	705	63.121	SDR family oxidoreductase	.	.	WP_016714934.1
Chrom1_001761	CDS	1880187	1881533	+	Chrom1	.	pgaptmp_001761	1347	63.994	glutamine synthetase family protein	GO:0004356@glutamine synthetase activity; GO:0005524@ATP binding; GO:0046872@metal ion binding; GO:0006542@glutamine biosynthetic process	.	WP_013972149.1
Chrom1_001762	CDS	1881601	1882395	+	Chrom1	.	pgaptmp_001762	795	66.667	gamma-glutamyl-gamma-aminobutyrate hydrolase family protein	GO:0016787@hydrolase activity; GO:0016811@hydrolase activity, acting on carbon-nitrogen (but not peptide) bonds, in linear amides	EC:3.-.-.-	WP_009686319.1
Chrom1_001763	CDS	1882409	1883767	+	Chrom1	.	pgaptmp_001763	1359	63.576	aspartate aminotransferase family protein	.	.	WP_019752090.1
Chrom1_001764	CDS	1883911	1884465	+	Chrom1	.	pgaptmp_001764	555	63.243	helix-turn-helix domain-containing protein	GO:0003677@DNA binding; GO:0003700@DNA-binding transcription factor activity; GO:0006355@regulation of DNA-templated transcription	.	WP_012271450.1
Chrom1_001765	CDS	1884549	1885058	+	Chrom1	.	pgaptmp_001765	510	64.902	ProQ/FinO family protein	.	.	WP_009686322.1
Chrom1_001766	CDS	1885176	1885607	+	Chrom1	.	pgaptmp_001766	432	62.963	GNAT family N-acetyltransferase	GO:0008080@N-acetyltransferase activity; GO:0016746@acyltransferase activity	EC:2.3.-.-	WP_009686323.1
Chrom1_001767	CDS	1885847	1886485	+	Chrom1	gacA	pgaptmp_001767	639	59.937	response regulator transcription factor GacA	.	.	WP_016391368.1
Chrom1_001768	CDS	1886491	1888314	+	Chrom1	uvrC	pgaptmp_001768	1824	62.555	excinuclease ABC subunit UvrC	GO:0009380@excinuclease repair complex; GO:0009381@excinuclease ABC activity; GO:0006289@nucleotide-excision repair	.	NP_251275.1
Chrom1_001769	CDS	1888347	1888907	+	Chrom1	pgsA	pgaptmp_001769	561	63.28	CDP-diacylglycerol--glycerol-3-phosphate 3-phosphatidyltransferase	GO:0016020@membrane; GO:0008444@CDP-diacylglycerol-glycerol-3-phosphate 3-phosphatidyltransferase activity; GO:0008654@phospholipid biosynthetic process	EC:2.7.8.5	NP_251274.1
Chrom1_001770	tRNA	1888972	1889047	+	Chrom1	.	.	76	60.526	tRNA-Gly	.	.	.
Chrom1_001771	CDS	1889273	1891216	+	Chrom1	.	pgaptmp_001771	1944	65.432	tyrosine-type recombinase/integrase	GO:0003677@DNA binding; GO:0006310@DNA recombination; GO:0015074@DNA integration	EC:2.7.7.-; EC:3.1.-.-	WP_019726379.1
Chrom1_001772	CDS	1891267	1891908	-	Chrom1	.	pgaptmp_001772	642	63.863	substrate-binding domain-containing protein	.	.	WP_003460389.1
Chrom1_001773	CDS	1892013	1892303	+	Chrom1	.	pgaptmp_001773	291	59.107	helix-turn-helix domain-containing protein	GO:0003677@DNA binding	.	WP_016254210.1
Chrom1_001774	CDS	1892324	1893214	-	Chrom1	.	pgaptmp_001774	891	55.892	LysR family transcriptional regulator	GO:0003677@DNA binding; GO:0003700@DNA-binding transcription factor activity; GO:0006355@regulation of DNA-templated transcription	.	WP_003460385.1
Chrom1_001775	CDS	1893503	1894369	-	Chrom1	.	pgaptmp_001775	867	58.939	universal stress protein	GO:0042802@identical protein binding	.	HMM:NF012791.6
Chrom1_001776	CDS	1894384	1895862	-	Chrom1	.	pgaptmp_001776	1479	62.137	SulP family inorganic anion transporter	GO:0016020@membrane; GO:0015103@inorganic anion transmembrane transporter activity	.	WP_003291728.1
Chrom1_001777	CDS	1896176	1897507	-	Chrom1	nhaA	pgaptmp_001777	1332	64.865	Na+/H+ antiporter NhaA	GO:0016020@membrane; GO:0015385@sodium:proton antiporter activity; GO:0006814@sodium ion transport; GO:0006885@regulation of pH	.	WP_012314906.1
Chrom1_001778	CDS	1898204	1898590	+	Chrom1	.	pgaptmp_001778	387	61.24	thioredoxin family protein	GO:0015035@protein-disulfide reductase activity	EC:1.8.-.-	HMM:NF012314.6
Chrom1_001779	CDS	1898590	1899318	+	Chrom1	.	pgaptmp_001779	729	64.883	cytochrome c biogenesis CcdA family protein	GO:0016020@membrane; GO:0017004@cytochrome complex assembly	.	HMM:NF014713.6
Chrom1_001780	CDS	1899479	1900129	+	Chrom1	.	pgaptmp_001780	651	65.438	YiiX/YebB-like N1pC/P60 family cysteine hydrolase	.	.	WP_007154866.1
Chrom1_001781	CDS	1900242	1900697	+	Chrom1	.	pgaptmp_001781	456	61.623	carboxymuconolactone decarboxylase family protein	GO:0051920@peroxiredoxin activity	.	HMM:NF014664.6
Chrom1_001782	CDS	1900694	1900915	+	Chrom1	.	pgaptmp_001782	222	50.901	GDCCVxC domain-containing (seleno)protein	.	.	WP_003289684.1
Chrom1_001783	CDS	1901361	1901816	-	Chrom1	.	pgaptmp_001783	456	62.939	DUF302 domain-containing protein	.	.	WP_008172654.1
Chrom1_001784	CDS	1901830	1902339	-	Chrom1	.	pgaptmp_001784	510	60	DoxX family protein	GO:0005886@plasma membrane	.	HMM:NF019301.6
Chrom1_001785	CDS	1902332	1903120	-	Chrom1	.	pgaptmp_001785	789	66.667	DNA-binding domain-containing protein	.	.	HMM:NF021364.6
Chrom1_001786	CDS	1903104	1903997	-	Chrom1	.	pgaptmp_001786	894	61.074	DUF692 domain-containing protein	.	.	WP_007959155.1
Chrom1_001787	CDS	1904067	1904297	-	Chrom1	.	pgaptmp_001787	231	63.636	DUF2282 domain-containing protein	.	.	WP_017137207.1
Chrom1_001788	CDS	1904759	1905316	-	Chrom1	.	pgaptmp_001788	558	57.348	RNA polymerase sigma factor	GO:0003677@DNA binding; GO:0016987@sigma factor activity; GO:0006352@DNA-templated transcription initiation	.	HMM:TIGR02937.1
Chrom1_001789	CDS	1905461	1905589	-	Chrom1	.	pgaptmp_001789	129	55.814	hypothetical protein	.	.	.
Chrom1_001790	CDS	1905622	1906089	-	Chrom1	.	pgaptmp_001790	468	57.906	DUF6789 family protein	.	.	WP_008940231.1
Chrom1_001791	pseudo	1906274	1906598	-	Chrom1	.	.	325	60.615	Na+/H+ antiporter NhaA	Pseudo Reason:frameshifted	.	WP_017519878.1
Chrom1_001792	CDS	1906779	1907012	-	Chrom1	.	pgaptmp_001792	234	55.128	thioredoxin family protein	GO:0015036@disulfide oxidoreductase activity	EC:1.8.-.-	WP_017844871.1
Chrom1_001793	CDS	1907075	1907464	-	Chrom1	.	pgaptmp_001793	390	53.077	permease	.	.	HMM:NF015715.6
Chrom1_001794	CDS	1907423	1908394	+	Chrom1	.	pgaptmp_001794	972	60.185	IS5 family transposase	GO:0004803@transposase activity	.	WP_020326359.1
Chrom1_001795	CDS	1908530	1909390	-	Chrom1	.	pgaptmp_001795	861	52.613	permease	GO:0005886@plasma membrane	.	HMM:NF015715.6
Chrom1_001796	CDS	1909474	1910055	-	Chrom1	.	pgaptmp_001796	582	54.296	sigma-70 family RNA polymerase sigma factor	GO:0003700@DNA-binding transcription factor activity; GO:0016987@sigma factor activity; GO:0006352@DNA-templated transcription initiation; GO:0006355@regulation of DNA-templated transcription	.	WP_008937812.1
Chrom1_001797	CDS	1910166	1910903	-	Chrom1	arsH	pgaptmp_001797	738	63.279	arsenical resistance protein ArsH	GO:0046685@response to arsenic-containing substance	.	WP_020203140.1
Chrom1_001798	CDS	1910881	1911303	-	Chrom1	arsC	pgaptmp_001798	423	61.229	arsenate reductase (glutaredoxin)	GO:0008794@arsenate reductase (glutaredoxin) activity; GO:0046685@response to arsenic-containing substance	EC:1.20.4.1	WP_003120014.1
Chrom1_001799	CDS	1911318	1912430	-	Chrom1	arsB	pgaptmp_001799	1113	61.366	ACR3 family arsenite efflux transporter	GO:0016020@membrane; GO:0008490@arsenite secondary active transmembrane transporter activity; GO:0015103@inorganic anion transmembrane transporter activity; GO:0015297@antiporter activity; GO:0015700@arsenite transport; GO:0046685@response to arsenic-containing substance	.	WP_015270079.1
Chrom1_001800	CDS	1912427	1914193	-	Chrom1	arsA	pgaptmp_001800	1767	64.403	arsenical pump-driving ATPase	GO:0005524@ATP binding; GO:0015446@ATPase-coupled arsenite transmembrane transporter activity; GO:0016887@ATP hydrolysis activity; GO:0071722@detoxification of arsenic-containing substance	EC:7.3.2.7	WP_003109840.1
Chrom1_001801	CDS	1914207	1914524	-	Chrom1	arsD	pgaptmp_001801	318	57.233	arsenite efflux transporter metallochaperone ArsD	GO:0003677@DNA binding; GO:0046685@response to arsenic-containing substance	.	WP_003109839.1
Chrom1_001802	CDS	1914638	1915735	-	Chrom1	.	pgaptmp_001802	1098	62.568	IS5-like element ISPa100 family transposase	GO:0006313@DNA transposition	.	WP_022580390.1
Chrom1_001803	CDS	1915893	1916387	-	Chrom1	.	pgaptmp_001803	495	62.02	arsenate reductase ArsC	GO:0004725@protein tyrosine phosphatase activity; GO:0030612@arsenate reductase (thioredoxin) activity; GO:0046685@response to arsenic-containing substance	EC:1.20.4.4	WP_011804684.1
Chrom1_001804	CDS	1916392	1916715	-	Chrom1	.	pgaptmp_001804	324	59.877	ArsR/SmtB family transcription factor	GO:0003677@DNA binding; GO:0003700@DNA-binding transcription factor activity; GO:0006355@regulation of DNA-templated transcription	.	WP_007160640.1
Chrom1_001805	CDS	1916947	1918806	-	Chrom1	mobH	pgaptmp_001805	1860	65.215	MobH family relaxase	.	.	WP_003282192.1
Chrom1_001806	CDS	1919122	1919748	+	Chrom1	.	pgaptmp_001806	627	65.71	integrase	.	.	WP_007182557.1
Chrom1_001807	CDS	1919761	1920393	+	Chrom1	.	pgaptmp_001807	633	63.981	RES family NAD+ phosphorylase	.	.	WP_005795202.1
Chrom1_001808	CDS	1920478	1920849	+	Chrom1	.	pgaptmp_001808	372	61.022	DUF3742 family protein	.	.	WP_019689113.1
Chrom1_001809	CDS	1920867	1922387	-	Chrom1	.	pgaptmp_001809	1521	62.722	conjugal transfer protein TraG N-terminal domain-containing protein	.	.	WP_020207097.1
Chrom1_001810	CDS	1922403	1922774	-	Chrom1	.	pgaptmp_001810	372	70.161	hypothetical protein	.	.	WP_011489312.1
Chrom1_001811	CDS	1922771	1924165	-	Chrom1	.	pgaptmp_001811	1395	67.599	integrating conjugative element protein	.	.	WP_006226032.1
Chrom1_001812	CDS	1924176	1925102	-	Chrom1	.	pgaptmp_001812	927	66.451	TIGR03756 family integrating conjugative element protein	.	.	WP_016852807.1
Chrom1_001813	CDS	1925120	1925566	-	Chrom1	.	pgaptmp_001813	447	68.904	TIGR03757 family integrating conjugative element protein	.	.	WP_006226031.1
Chrom1_001814	CDS	1925729	1926223	-	Chrom1	.	pgaptmp_001814	495	61.818	JAB domain-containing protein	GO:0008237@metallopeptidase activity; GO:0046872@metal ion binding; GO:0006508@proteolysis	.	WP_009397199.1
Chrom1_001815	CDS	1926406	1927191	-	Chrom1	.	pgaptmp_001815	786	68.702	DsbA family protein	GO:0015036@disulfide oxidoreductase activity	.	WP_011871455.1
Chrom1_001816	CDS	1927205	1930105	-	Chrom1	.	pgaptmp_001816	2901	66.46	conjugative transfer ATPase	GO:0005524@ATP binding	.	WP_003460321.1
Chrom1_001817	CDS	1930105	1930545	-	Chrom1	.	pgaptmp_001817	441	69.161	TIGR03751 family conjugal transfer lipoprotein	.	.	WP_003090198.1
Chrom1_001818	CDS	1930526	1931944	-	Chrom1	.	pgaptmp_001818	1419	67.23	TIGR03752 family integrating conjugative element protein	GO:0005886@plasma membrane	.	WP_003116808.1
Chrom1_001819	CDS	1931934	1932857	-	Chrom1	.	pgaptmp_001819	924	70.996	TIGR03749 family integrating conjugative element protein	.	.	WP_003050114.1
Chrom1_001820	CDS	1932854	1933546	-	Chrom1	.	pgaptmp_001820	693	68.975	PFL_4703 family integrating conjugative element protein	.	.	WP_003116810.1
Chrom1_001821	CDS	1933543	1933953	-	Chrom1	.	pgaptmp_001821	411	70.803	TIGR03750 family conjugal transfer protein	.	.	WP_012205983.1
Chrom1_001822	CDS	1933966	1934325	-	Chrom1	.	pgaptmp_001822	360	64.444	TIGR03745 family integrating conjugative element membrane protein	GO:0005886@plasma membrane	.	WP_020193682.1
Chrom1_001823	CDS	1934342	1934575	-	Chrom1	.	pgaptmp_001823	234	64.957	TIGR03758 family integrating conjugative element protein	GO:0005886@plasma membrane	.	WP_009459672.1
Chrom1_001824	CDS	1934572	1934952	-	Chrom1	.	pgaptmp_001824	381	72.178	RAQPRD family integrative conjugative element protein	.	.	WP_012251136.1
Chrom1_001825	CDS	1935051	1935800	-	Chrom1	.	pgaptmp_001825	750	65.733	TIGR03747 family integrating conjugative element membrane protein	GO:0005886@plasma membrane	.	WP_003050279.1
Chrom1_001826	CDS	1935797	1937989	-	Chrom1	traD	pgaptmp_001826	2193	66.347	type IV conjugative transfer system coupling protein TraD	.	.	WP_006226023.1
Chrom1_001827	CDS	1937994	1938533	-	Chrom1	.	pgaptmp_001827	540	72.778	integrating conjugative element protein	.	.	WP_003296487.1
Chrom1_001828	CDS	1938530	1939120	-	Chrom1	.	pgaptmp_001828	591	72.42	transglycosylase SLT domain-containing protein	.	.	WP_004566569.1
Chrom1_001829	CDS	1939102	1939827	-	Chrom1	.	pgaptmp_001829	726	70.523	TIGR03759 family integrating conjugative element protein	.	.	WP_003120008.1
Chrom1_001830	CDS	1939842	1940483	-	Chrom1	.	pgaptmp_001830	642	70.561	hypothetical protein	.	.	WP_003098888.1
Chrom1_001831	CDS	1940480	1941076	-	Chrom1	.	pgaptmp_001831	597	71.524	PilL N-terminal domain-containing protein	.	.	WP_009459682.1
Chrom1_001832	CDS	1941235	1942104	-	Chrom1	.	pgaptmp_001832	870	64.943	hypothetical protein	.	.	WP_011489298.1
Chrom1_001833	CDS	1942218	1944449	-	Chrom1	.	pgaptmp_001833	2232	64.382	helicase-related protein	.	.	WP_003413112.1
Chrom1_001834	CDS	1944617	1944916	-	Chrom1	.	pgaptmp_001834	300	64.667	hypothetical protein	.	.	WP_003451204.1
Chrom1_001835	CDS	1945016	1945333	-	Chrom1	.	pgaptmp_001835	318	61.95	methyltransferase	.	.	WP_003116818.1
Chrom1_001836	CDS	1945385	1946494	-	Chrom1	.	pgaptmp_001836	1110	65.766	DUF6094 domain-containing protein	.	.	WP_003244887.1
Chrom1_001837	CDS	1946559	1947209	-	Chrom1	.	pgaptmp_001837	651	66.82	hypothetical protein	.	.	WP_006226015.1
Chrom1_001838	CDS	1947321	1947662	-	Chrom1	.	pgaptmp_001838	342	58.772	hypothetical protein	.	.	WP_016852814.1
Chrom1_001839	CDS	1947739	1948146	-	Chrom1	.	pgaptmp_001839	408	65.441	hypothetical protein	.	.	WP_003120022.1
Chrom1_001840	CDS	1948246	1948569	-	Chrom1	.	pgaptmp_001840	324	63.272	hypothetical protein	.	.	.
Chrom1_001841	CDS	1948664	1949353	-	Chrom1	.	pgaptmp_001841	690	66.377	DUF3275 family protein	.	.	WP_003050344.1
Chrom1_001842	CDS	1949410	1950327	-	Chrom1	.	pgaptmp_001842	918	65.033	DUF3577 domain-containing protein	.	.	WP_003290197.1
Chrom1_001843	CDS	1950475	1951032	-	Chrom1	.	pgaptmp_001843	558	72.043	XF1762 family protein	.	.	HMM:NF045478.1
Chrom1_001844	CDS	1951099	1951941	-	Chrom1	.	pgaptmp_001844	843	68.327	phosphoadenosine phosphosulfate reductase family protein	GO:0003824@catalytic activity	.	WP_005793104.1
Chrom1_001845	CDS	1952089	1952442	-	Chrom1	.	pgaptmp_001845	354	66.384	DUF3085 domain-containing protein	.	.	WP_010792167.1
Chrom1_001846	CDS	1952522	1952740	-	Chrom1	.	pgaptmp_001846	219	63.014	hypothetical protein	.	.	.
Chrom1_001847	CDS	1952737	1953549	-	Chrom1	.	pgaptmp_001847	813	63.592	GTPase	.	.	WP_003159561.1
Chrom1_001848	CDS	1953832	1954110	-	Chrom1	.	pgaptmp_001848	279	61.649	uridylate kinase	.	.	.
Chrom1_001849	CDS	1954204	1954941	-	Chrom1	.	pgaptmp_001849	738	62.195	ABC transporter substrate-binding protein	.	.	WP_020798919.1
Chrom1_001850	CDS	1955152	1955544	-	Chrom1	.	pgaptmp_001850	393	63.613	hypothetical protein	.	.	WP_009401125.1
Chrom1_001851	CDS	1955566	1955790	-	Chrom1	.	pgaptmp_001851	225	65.333	hypothetical protein	.	.	WP_013982118.1
Chrom1_001852	CDS	1956124	1956681	-	Chrom1	.	pgaptmp_001852	558	63.799	hypothetical protein	.	.	WP_003090104.1
Chrom1_001853	pseudo	1956925	1957476	-	Chrom1	.	.	552	69.746	DNA cytosine methyltransferase	Pseudo Reason:incomplete	.	WP_011489284.1
Chrom1_001854	CDS	1957818	1957979	+	Chrom1	.	pgaptmp_001854	162	61.111	hypothetical protein	.	.	.
Chrom1_001855	CDS	1958093	1958392	+	Chrom1	.	pgaptmp_001855	300	59	DUF2293 domain-containing protein	.	.	HMM:NF021567.6
Chrom1_001856	CDS	1958513	1959270	+	Chrom1	IS5	pgaptmp_001856	758	65.217	IS5 family transposase	GO:0004803@transposase activity	.	WP_086558226.1
Chrom1_001857	CDS	1959283	1959525	-	Chrom1	.	pgaptmp_001857	243	63.786	hypothetical protein	.	.	.
Chrom1_001858	CDS	1959652	1960491	-	Chrom1	sul1	pgaptmp_001858	840	61.667	sulfonamide-resistant dihydropteroate synthase Sul1	.	.	WP_015272384.1
Chrom1_001859	CDS	1960870	1961835	-	Chrom1	TniQ	pgaptmp_001859	966	69.462	TniQ family protein	GO:0015074@DNA integration; GO:0032196@transposition	.	HMM:NF018259.6
Chrom1_001860	CDS	1961837	1962769	-	Chrom1	TniB	pgaptmp_001860	933	64.094	TniB family NTP-binding protein	.	.	HMM:NF017437.6
Chrom1_001861	CDS	1962766	1964247	-	Chrom1	Mu transposase	pgaptmp_001861	1482	63.428	Mu transposase C-terminal domain-containing protein	.	.	HMM:NF020859.6
Chrom1_001862	CDS	1964696	1964962	+	Chrom1	.	pgaptmp_001862	267	66.292	hypothetical protein	.	.	.
Chrom1_001863	CDS	1965038	1966519	+	Chrom1	Zn-Tnp-IS91	pgaptmp_001863	1482	68.691	transposase	GO:0003677@DNA binding; GO:0004803@transposase activity; GO:0006313@DNA transposition	.	WP_390483904.1
Chrom1_001864	CDS	1966774	1967703	+	Chrom1	blaPME-1	pgaptmp_001864	930	68.817	extended-spectrum class A beta-lactamase PME-1	.	.	HMM:NF000414.2
Chrom1_001865	CDS	1967937	1969418	+	Chrom1	Zn-Tnp-IS91	pgaptmp_001865	1482	68.961	transposase	GO:0003677@DNA binding; GO:0004803@transposase activity; GO:0006313@DNA transposition	.	WP_390483904.1
Chrom1_001866	CDS	1969857	1970669	+	Chrom1	blaNDM-1	pgaptmp_001866	813	61.501	subclass B1 metallo-beta-lactamase NDM-1	.	.	WP_032492661.1
Chrom1_001867	pseudo	1970673	1970855	+	Chrom1	.	.	183	59.016	hypothetical protein	Pseudo Reason:incomplete	.	WP_004201167.1
Chrom1_001868	CDS	1971448	1972869	+	Chrom1	ltrA	pgaptmp_001868	1422	59.001	group II intron reverse transcriptase/maturase	GO:0003964@RNA-directed DNA polymerase activity; GO:0000373@Group II intron splicing	EC:2.7.7.49	WP_020309285.1
Chrom1_001869	CDS	1973094	1974575	+	Chrom1	Zn-Tnp-IS91	pgaptmp_001869	1482	68.893	transposase	GO:0003677@DNA binding; GO:0004803@transposase activity; GO:0006313@DNA transposition	.	WP_390483904.1
Chrom1_001870	CDS	1974830	1975759	+	Chrom1	blaPME-1	pgaptmp_001870	930	68.817	extended-spectrum class A beta-lactamase PME-1	.	.	HMM:NF000414.2
Chrom1_001871	CDS	1975993	1977474	+	Chrom1	Zn-Tnp-IS91	pgaptmp_001871	1482	69.028	transposase	GO:0003677@DNA binding; GO:0004803@transposase activity; GO:0006313@DNA transposition	.	WP_390483904.1
Chrom1_001872	CDS	1977884	1978663	+	Chrom1	APH(3')-VI	pgaptmp_001872	780	33.205	APH(3')-VI family aminoglycoside O-phosphotransferase	.	.	WP_000422636.1
Chrom1_001873	CDS	1978797	1979327	+	Chrom1	blaKBL	pgaptmp_001873	531	67.232	class A beta-lactamase	GO:0008800@beta-lactamase activity; GO:0030655@beta-lactam antibiotic catabolic process; GO:0046677@response to antibiotic	EC:3.5.2.6	HMM:NF033103.1
Chrom1_001874	CDS	1979646	1981118	+	Chrom1	Zn-Tnp-IS91	pgaptmp_001874	1473	69.179	transposase	GO:0003677@DNA binding; GO:0004803@transposase activity; GO:0006313@DNA transposition	.	WP_019726358.1
Chrom1_001875	CDS	1981523	1982491	-	Chrom1	IS5	pgaptmp_001875	969	63.674	IS5 family transposase	GO:0004803@transposase activity	.	WP_048909999.1
Chrom1_001876	CDS	1982794	1984008	+	Chrom1	FloR2	pgaptmp_001876	1215	58.683	chloramphenicol/florfenicol efflux MFS transporter FloR2	.	.	WP_000214125.1
Chrom1_001877	pseudo	1984102	1984218	+	Chrom1	.	.	117	64.957	DUF3363 domain-containing protein	Pseudo Reason:incomplete	.	WP_001747810.1
Chrom1_001878	CDS	1984215	1984841	-	Chrom1	tetR(G)	pgaptmp_001878	627	59.171	tetracycline resistance transcriptional repressor TetR(G)	.	.	WP_000163574.1
Chrom1_001879	CDS	1984945	1986120	+	Chrom1	tet(G)	pgaptmp_001879	1176	57.738	tetracycline efflux MFS transporter Tet(G)	GO:0008493@tetracycline transmembrane transporter activity; GO:0015904@tetracycline transmembrane transport	.	WP_032488557.1
Chrom1_001880	CDS	1986213	1987133	+	Chrom1	LysR	pgaptmp_001880	921	63.735	LysR family transcriptional regulator	GO:0003677@DNA binding; GO:0003700@DNA-binding transcription factor activity; GO:0006355@regulation of DNA-templated transcription	.	HMM:NF015431.6
Chrom1_001881	pseudo	1987070	1987255	+	Chrom1	.	.	186	59.14	DUF3363 domain-containing protein	Pseudo Reason:incomplete	.	WP_001747810.1
Chrom1_001882	pseudo	1987333	1988664	-	Chrom1	Mu transposase	.	1332	64.264	Mu transposase C-terminal domain-containing protein	Pseudo Reason:incomplete	.	HMM:NF020859.6
Chrom1_001883	CDS	1988714	1989277	-	Chrom1	Tn7	pgaptmp_001883	564	61.348	Tn7 transposase TnsA N-terminal domain-containing protein	.	.	HMM:NF020305.6
Chrom1_001884	pseudo	1989537	1990604	-	Chrom1	.	.	1068	68.258	DNA cytosine methyltransferase	Pseudo Reason:incomplete	.	WP_011489284.1
Chrom1_001885	CDS	1991142	1993154	-	Chrom1	DNA topoisomerase III	pgaptmp_001885	2013	66.766	DNA topoisomerase III	GO:0003677@DNA binding; GO:0003916@DNA topoisomerase activity; GO:0003917@DNA topoisomerase type I (single strand cut, ATP-independent) activity; GO:0098847@sequence-specific single stranded DNA binding; GO:0006261@DNA-templated DNA replication; GO:0006265@DNA topological change; GO:0006310@DNA recombination; GO:0051304@chromosome separation	EC:5.6.2.1	WP_016852000.1
Chrom1_001886	CDS	1993428	1993880	-	Chrom1	.	pgaptmp_001886	453	66.446	single-stranded DNA-binding protein	.	.	HMM:NF006039.0
Chrom1_001887	CDS	1993954	1994481	-	Chrom1	.	pgaptmp_001887	528	64.583	DUF3158 family protein	.	.	WP_003050393.1
Chrom1_001888	CDS	1994478	1995260	-	Chrom1	PFL4669 family ICE protein	pgaptmp_001888	783	67.433	PFL_4669 family integrating conjugative element protein	.	.	WP_020192165.1
Chrom1_001889	CDS	1995577	1996821	-	Chrom1	STY4528 family PAI	pgaptmp_001889	1245	66.506	STY4528 family pathogenicity island replication protein	.	.	WP_003158470.1
Chrom1_001890	CDS	1996825	1997385	-	Chrom1	.	pgaptmp_001890	561	64.884	DUF2857 domain-containing protein	.	.	WP_017513942.1
Chrom1_001891	CDS	1997401	1999035	-	Chrom1	ParB	pgaptmp_001891	1635	69.174	ParB family protein	.	.	WP_012248042.1
Chrom1_001892	CDS	1999028	1999276	-	Chrom1	.	pgaptmp_001892	249	69.478	hypothetical protein	.	.	WP_013982111.1
Chrom1_001893	CDS	1999260	2000135	-	Chrom1	ParA	pgaptmp_001893	876	67.58	ParA family protein	GO:0005524@ATP binding; GO:0016887@ATP hydrolysis activity	.	WP_003098988.1
Chrom1_001894	CDS	2000178	2000390	-	Chrom1	AlpA	pgaptmp_001894	213	63.85	AlpA family transcriptional regulator	GO:0003677@DNA binding; GO:0006355@regulation of DNA-templated transcription	.	WP_011347600.1
Chrom1_001895	CDS	2000510	2001256	-	Chrom1	.	pgaptmp_001895	747	61.58	hypothetical protein	.	.	WP_003158603.1
Chrom1_001896	CDS	2002156	2002671	-	Chrom1	.	pgaptmp_001896	516	62.984	autoinducer binding domain-containing protein	.	.	HMM:NF015437.6
Chrom1_001897	pseudo	2002982	2003150	+	Chrom1	IS66	.	169	62.722	IS66 family transposase	Pseudo Reason:frameshifted	.	WP_010951895.1
Chrom1_001898	pseudo	2003125	2003443	-	Chrom1	.	.	319	62.696	phage baseplate assembly protein V	Pseudo Reason:frameshifted	.	WP_014753486.1
Chrom1_001899	pseudo	2003439	2003752	-	Chrom1	ParA	.	314	62.739	ParA family protein	Pseudo Reason:frameshifted	.	WP_003098988.1
Chrom1_001900	pseudo	2003749	2003965	-	Chrom1	AlpA	.	217	64.055	AlpA family phage regulatory protein	Pseudo Reason:frameshifted	.	WP_004255100.1
Chrom1_001901	CDS	2004347	2004898	-	Chrom1	.	pgaptmp_001901	552	62.319	LysR substrate-binding domain-containing protein	.	.	HMM:NF015431.6
Chrom1_001902	pseudo	2004905	2005120	-	Chrom1	.	.	216	58.796	helix-turn-helix domain-containing protein	Pseudo Reason:incomplete	.	HMM:NF012354.6
Chrom1_001903	CDS	2005612	2006274	-	Chrom1	.	pgaptmp_001903	663	44.495	GAD-like domain-containing protein	.	.	HMM:NF020461.6
Chrom1_001904	CDS	2006278	2007609	-	Chrom1	.	pgaptmp_001904	1332	51.276	polymorphic toxin type 15 domain-containing protein	.	.	HMM:NF026942.6
Chrom1_001905	CDS	2007614	2007970	-	Chrom1	.	pgaptmp_001905	357	58.824	DUF4150 domain-containing protein	.	.	WP_009686334.1
Chrom1_001906	CDS	2007972	2009327	-	Chrom1	.	pgaptmp_001906	1356	58.702	DUF2169 family type VI secretion system accessory protein	.	.	WP_003258356.1
Chrom1_001907	CDS	2009342	2011312	-	Chrom1	.	pgaptmp_001907	1971	59.411	type VI secretion system Vgr family protein	GO:0033104@type VI protein secretion system complex; GO:0033103@protein secretion by the type VI secretion system	.	WP_009686337.1
Chrom1_001908	CDS	2011385	2011900	-	Chrom1	.	pgaptmp_001908	516	58.333	Hcp family type VI secretion system effector	GO:0033103@protein secretion by the type VI secretion system	.	WP_019471189.1
Chrom1_001909	CDS	2012027	2012818	-	Chrom1	icmH	pgaptmp_001909	792	58.712	type IVB secretion system protein IcmH/DotU	.	.	WP_020190793.1
Chrom1_001910	CDS	2012883	2014220	-	Chrom1	tssK	pgaptmp_001910	1338	64.2	type VI secretion system baseplate subunit TssK	GO:0033103@protein secretion by the type VI secretion system	.	WP_019471191.1
Chrom1_001911	CDS	2014273	2015067	-	Chrom1	tssJ	pgaptmp_001911	795	62.138	type VI secretion system lipoprotein TssJ	GO:0033103@protein secretion by the type VI secretion system	.	WP_019097026.1
Chrom1_001912	CDS	2015064	2015618	-	Chrom1	.	pgaptmp_001912	555	64.144	FHA domain-containing protein	GO:0005515@protein binding	.	WP_010953539.1
Chrom1_001913	CDS	2015615	2016631	-	Chrom1	tssG	pgaptmp_001913	1017	63.913	type VI secretion system baseplate subunit TssG	GO:0033103@protein secretion by the type VI secretion system	.	WP_003254170.1
Chrom1_001914	CDS	2016595	2018361	-	Chrom1	tssF	pgaptmp_001914	1767	60.272	type VI secretion system baseplate subunit TssF	GO:0033103@protein secretion by the type VI secretion system	.	WP_014859254.1
Chrom1_001915	CDS	2018365	2018775	-	Chrom1	tssE	pgaptmp_001915	411	60.584	type VI secretion system baseplate subunit TssE	GO:0033103@protein secretion by the type VI secretion system	.	WP_012052036.1
Chrom1_001916	CDS	2018772	2020262	-	Chrom1	tssC	pgaptmp_001916	1491	57.881	type VI secretion system contractile sheath large subunit	GO:0033104@type VI protein secretion system complex; GO:0033103@protein secretion by the type VI secretion system	.	NP_250349.1
Chrom1_001917	CDS	2020279	2020782	-	Chrom1	tssB	pgaptmp_001917	504	60.119	type VI secretion system contractile sheath small subunit	GO:0033103@protein secretion by the type VI secretion system	.	WP_020415624.1
Chrom1_001918	CDS	2021164	2021733	+	Chrom1	vasI	pgaptmp_001918	570	64.737	type VI secretion system-associated protein VasI	.	.	WP_009686348.1
Chrom1_001919	CDS	2021721	2023172	+	Chrom1	tssA	pgaptmp_001919	1452	64.807	type VI secretion system protein TssA	.	.	WP_014591434.1
Chrom1_001920	CDS	2023181	2026768	+	Chrom1	tssM	pgaptmp_001920	3588	64.13	type VI secretion system membrane subunit TssM	GO:0033103@protein secretion by the type VI secretion system	.	WP_014859053.1
Chrom1_001921	CDS	2026996	2027574	+	Chrom1	.	pgaptmp_001921	579	63.385	GNAT family N-acetyltransferase	GO:0008080@N-acetyltransferase activity; GO:0016746@acyltransferase activity	EC:2.3.-.-	WP_009686352.1
Chrom1_001922	CDS	2027647	2028369	+	Chrom1	.	pgaptmp_001922	723	60.581	TenA family transcriptional regulator	.	.	WP_009686353.1
Chrom1_001923	CDS	2028392	2029621	+	Chrom1	.	pgaptmp_001923	1230	62.927	MFS transporter	GO:0022857@transmembrane transporter activity; GO:0055085@transmembrane transport	.	WP_015271194.1
Chrom1_001924	CDS	2029668	2030918	+	Chrom1	.	pgaptmp_001924	1251	63.229	aminotransferase class I/II-fold pyridoxal phosphate-dependent enzyme	GO:0030170@pyridoxal phosphate binding; GO:0009058@biosynthetic process	.	WP_013973570.1
Chrom1_001925	CDS	2030911	2031138	+	Chrom1	.	pgaptmp_001925	228	65.351	hypothetical protein	.	.	.
Chrom1_001926	CDS	2031205	2032131	+	Chrom1	.	pgaptmp_001926	927	65.48	dienelactone hydrolase family protein	GO:0016787@hydrolase activity	EC:3.-.-.-	HMM:NF013866.6
Chrom1_001927	CDS	2032134	2033105	-	Chrom1	.	pgaptmp_001927	972	62.654	GlxA family transcriptional regulator	GO:0003677@DNA binding; GO:0003700@DNA-binding transcription factor activity; GO:0006355@regulation of DNA-templated transcription	.	WP_015271190.1
Chrom1_001928	pseudo	2033314	2033628	+	Chrom1	.	.	315	63.492	ABC transporter permease subunit	Pseudo Reason:incomplete	.	WP_020797254.1
Chrom1_001929	CDS	2033615	2034346	+	Chrom1	.	pgaptmp_001929	732	62.022	amino acid ABC transporter ATP-binding protein	GO:0005524@ATP binding; GO:0015424@ABC-type amino acid transporter activity; GO:0016887@ATP hydrolysis activity; GO:0042626@ATPase-coupled transmembrane transporter activity; GO:0140359@ABC-type transporter activity	.	WP_009686366.1
Chrom1_001930	CDS	2034404	2034919	-	Chrom1	.	pgaptmp_001930	516	68.217	DUF4880 domain-containing protein	.	.	WP_012273270.1
Chrom1_001931	CDS	2035353	2035664	-	Chrom1	.	pgaptmp_001931	312	63.462	DUF6124 family protein	.	.	WP_016711549.1
Chrom1_001932	CDS	2035753	2036460	+	Chrom1	.	pgaptmp_001932	708	57.91	LexA family transcriptional regulator	.	.	WP_020415631.1
Chrom1_001933	CDS	2037164	2039116	-	Chrom1	.	pgaptmp_001933	1953	67.844	acetyl/propionyl/methylcrotonyl-CoA carboxylase subunit alpha	GO:0004075@biotin carboxylase activity; GO:0005524@ATP binding; GO:0016421@CoA carboxylase activity; GO:0046872@metal ion binding	EC:6.4.-.-	WP_003251322.1
Chrom1_001934	CDS	2039113	2039928	-	Chrom1	.	pgaptmp_001934	816	66.176	gamma-carboxygeranoyl-CoA hydratase	GO:0003824@catalytic activity	.	WP_009686371.1
Chrom1_001935	CDS	2039933	2041540	-	Chrom1	.	pgaptmp_001935	1608	65.92	carboxyl transferase domain-containing protein	.	.	NP_250704.1
Chrom1_001936	CDS	2041556	2042719	-	Chrom1	.	pgaptmp_001936	1164	62.715	isovaleryl-CoA dehydrogenase	.	.	NP_250705.1
Chrom1_001937	CDS	2043041	2044723	+	Chrom1	.	pgaptmp_001937	1683	64.112	AMP-binding protein	.	.	WP_019470122.1
Chrom1_001938	CDS	2044811	2044972	-	Chrom1	.	pgaptmp_001938	162	65.432	hypothetical protein	.	.	WP_016711541.1
Chrom1_001939	CDS	2045115	2047133	+	Chrom1	.	pgaptmp_001939	2019	63.695	alpha-1,4-glucan--maltose-1-phosphate maltosyltransferase	GO:0004553@hydrolase activity, hydrolyzing O-glycosyl compounds; GO:0016758@hexosyltransferase activity; GO:0009313@oligosaccharide catabolic process; GO:0030979@alpha-glucan biosynthetic process	EC:2.4.99.16	WP_012051791.1
Chrom1_001940	CDS	2047236	2050556	+	Chrom1	treS	pgaptmp_001940	3321	64.167	maltose alpha-D-glucosyltransferase	GO:0047471@maltose alpha-D-glucosyltransferase activity; GO:0005991@trehalose metabolic process	EC:5.4.99.16	WP_019470126.1
Chrom1_001941	CDS	2050553	2052763	+	Chrom1	glgB	pgaptmp_001941	2211	64.858	1,4-alpha-glucan branching protein GlgB	GO:0003844@1,4-alpha-glucan branching enzyme activity; GO:0004553@hydrolase activity, hydrolyzing O-glycosyl compounds; GO:0043169@cation binding; GO:0005975@carbohydrate metabolic process; GO:0005978@glycogen biosynthetic process	EC:2.4.1.18	WP_014590342.1
Chrom1_001942	CDS	2052819	2053727	-	Chrom1	.	pgaptmp_001942	909	64.246	autotransporter domain-containing protein	.	.	WP_012273258.1
Chrom1_001943	CDS	2054133	2056286	-	Chrom1	glgX	pgaptmp_001943	2154	63.556	glycogen debranching protein GlgX	GO:0120549@limit dextrin alpha-1,6-maltotetraose-hydrolase activity; GO:0005980@glycogen catabolic process	EC:3.2.1.196	WP_013973331.1
Chrom1_001944	CDS	2056442	2056723	-	Chrom1	.	pgaptmp_001944	282	63.475	DUF2934 domain-containing protein	.	.	WP_009686382.1
Chrom1_001945	CDS	2056741	2059515	-	Chrom1	.	pgaptmp_001945	2775	67.604	malto-oligosyltrehalose synthase	GO:0005975@carbohydrate metabolic process	EC:5.4.99.15	WP_019470133.1
Chrom1_001946	CDS	2059512	2061593	-	Chrom1	malQ	pgaptmp_001946	2082	67.819	4-alpha-glucanotransferase	GO:0004134@4-alpha-glucanotransferase activity; GO:0005980@glycogen catabolic process	EC:2.4.1.25	WP_019437011.1
Chrom1_001947	CDS	2061590	2063332	-	Chrom1	treZ	pgaptmp_001947	1743	66.093	malto-oligosyltrehalose trehalohydrolase	GO:0033942@4-alpha-D-(1->4)-alpha-D-glucanotrehalose trehalohydrolase activity; GO:0005992@trehalose biosynthetic process	EC:3.2.1.141	WP_017148214.1
Chrom1_001948	CDS	2063347	2064906	-	Chrom1	glgA	pgaptmp_001948	1560	63.718	glycogen synthase GlgA	GO:0004373@alpha-1,4-glucan glucosyltransferase (UDP-glucose donor) activity	EC:2.4.1.21	WP_020192069.1
Chrom1_001949	CDS	2065465	2068392	-	Chrom1	.	pgaptmp_001949	2928	67.042	aminotransferase	GO:0008483@transaminase activity; GO:0030170@pyridoxal phosphate binding	.	WP_020190227.1
Chrom1_001950	CDS	2068708	2070489	+	Chrom1	.	pgaptmp_001950	1782	62.738	EAL domain-containing protein	.	.	WP_009686395.1
Chrom1_001951	pseudo	2070710	2071102	+	Chrom1	.	.	393	62.85	PAS domain-containing protein	Pseudo Reason:incomplete	.	HMM:TIGR00229.1
Chrom1_001952	pseudo	2071202	2071636	+	Chrom1	.	.	435	66.207	methyl-accepting chemotaxis protein	Pseudo Reason:incomplete	.	HMM:NF012245.6
Chrom1_001953	CDS	2071700	2073307	-	Chrom1	.	pgaptmp_001953	1608	63.184	ABC transporter ATP-binding protein	GO:0005524@ATP binding; GO:0016887@ATP hydrolysis activity; GO:0042626@ATPase-coupled transmembrane transporter activity; GO:0140359@ABC-type transporter activity	.	WP_012273317.1
Chrom1_001954	CDS	2073309	2074328	-	Chrom1	.	pgaptmp_001954	1020	64.412	ABC transporter permease	.	.	NP_250499.1
Chrom1_001955	CDS	2074330	2075403	-	Chrom1	.	pgaptmp_001955	1074	61.918	microcin C ABC transporter permease YejB	GO:0016020@membrane; GO:0043190@ATP-binding cassette (ABC) transporter complex; GO:0042626@ATPase-coupled transmembrane transporter activity; GO:0140359@ABC-type transporter activity; GO:0042884@microcin transport	.	WP_003180624.1
Chrom1_001956	CDS	2075405	2077240	-	Chrom1	.	pgaptmp_001956	1836	62.418	extracellular solute-binding protein	.	.	WP_019750862.1
Chrom1_001957	CDS	2077237	2079066	-	Chrom1	.	pgaptmp_001957	1830	62.842	extracellular solute-binding protein	.	.	WP_019820284.1
Chrom1_001958	CDS	2079225	2080655	-	Chrom1	.	pgaptmp_001958	1431	64.71	transglycosylase SLT domain-containing protein	.	.	WP_019470470.1
Chrom1_001959	CDS	2080756	2081535	-	Chrom1	gloB	pgaptmp_001959	780	63.077	hydroxyacylglutathione hydrolase	GO:0004416@hydroxyacylglutathione hydrolase activity; GO:0019243@methylglyoxal catabolic process to D-lactate via S-lactoyl-glutathione	EC:3.1.2.6	WP_008091243.1
Chrom1_001960	CDS	2081621	2082394	+	Chrom1	.	pgaptmp_001960	774	66.796	class I SAM-dependent methyltransferase	GO:0008168@methyltransferase activity; GO:1904047@S-adenosyl-L-methionine binding	EC:2.1.1.-	WP_003251461.1
Chrom1_001961	CDS	2082410	2082856	+	Chrom1	rnhA	pgaptmp_001961	447	60.85	ribonuclease HI	GO:0003676@nucleic acid binding; GO:0004523@RNA-DNA hybrid ribonuclease activity	EC:3.1.26.4	WP_011534678.1
Chrom1_001962	CDS	2082907	2083665	+	Chrom1	dnaQ	pgaptmp_001962	759	64.559	DNA polymerase III subunit epsilon	GO:0003677@DNA binding; GO:0003887@DNA-directed DNA polymerase activity; GO:0006260@DNA replication	EC:2.7.7.7	WP_016711608.1
Chrom1_001963	CDS	2083727	2083945	-	Chrom1	.	pgaptmp_001963	219	62.1	hypothetical protein	.	.	WP_016393143.1
Chrom1_001964	CDS	2084102	2084662	+	Chrom1	.	pgaptmp_001964	561	60.963	NADPH-dependent FMN reductase	GO:0008752@FMN reductase [NAD(P)H] activity; GO:0008753@NADPH dehydrogenase (quinone) activity; GO:0010181@FMN binding; GO:0016491@oxidoreductase activity; GO:0050136@NADH:ubiquinone reductase (non-electrogenic) activity; GO:0052873@FMN reductase (NADPH) activity	EC:1.-.-.-	WP_003251456.1
Chrom1_001965	CDS	2084733	2086805	-	Chrom1	.	pgaptmp_001965	2073	64.255	TonB-dependent receptor family protein	GO:0009279@cell outer membrane; GO:0015343@siderophore-iron transmembrane transporter activity; GO:0038023@signaling receptor activity; GO:0015891@siderophore transport	.	WP_019470476.1
Chrom1_001966	CDS	2087025	2087273	+	Chrom1	.	pgaptmp_001966	249	59.438	helix-turn-helix domain-containing protein	GO:0003677@DNA binding; GO:0003700@DNA-binding transcription factor activity; GO:0006355@regulation of DNA-templated transcription	.	WP_016711604.1
Chrom1_001967	CDS	2087285	2087629	+	Chrom1	.	pgaptmp_001967	345	65.507	head completion/stabilization protein	GO:0019069@viral capsid assembly	.	WP_003251453.1
Chrom1_001968	CDS	2087622	2087984	+	Chrom1	.	pgaptmp_001968	363	60.055	hypothetical protein	.	.	WP_016488230.1
Chrom1_001969	CDS	2087981	2088349	-	Chrom1	.	pgaptmp_001969	369	63.144	helix-turn-helix domain-containing protein	GO:0003677@DNA binding; GO:0045892@negative regulation of DNA-templated transcription	.	WP_009686415.1
Chrom1_001970	CDS	2088550	2088813	+	Chrom1	.	pgaptmp_001970	264	58.712	ogr/Delta-like zinc finger family protein	.	.	WP_004576942.1
Chrom1_001971	CDS	2088892	2090361	-	Chrom1	nuoN	pgaptmp_001971	1470	64.218	NADH-quinone oxidoreductase subunit NuoN	GO:0008137@NADH dehydrogenase (ubiquinone) activity	EC:7.1.1.2	NP_251339.1
Chrom1_001972	CDS	2090369	2091901	-	Chrom1	nuoM	pgaptmp_001972	1533	63.47	NADH-quinone oxidoreductase subunit M	GO:0008137@NADH dehydrogenase (ubiquinone) activity; GO:0042773@ATP synthesis coupled electron transport	EC:1.6.5.9	WP_019092840.1
Chrom1_001973	CDS	2091951	2093804	-	Chrom1	nuoL	pgaptmp_001973	1854	63.754	NADH-quinone oxidoreductase subunit L	GO:0008137@NADH dehydrogenase (ubiquinone) activity; GO:0042773@ATP synthesis coupled electron transport	EC:7.1.1.2	WP_003380109.1
Chrom1_001974	CDS	2093801	2094109	-	Chrom1	nuoK	pgaptmp_001974	309	62.136	NADH-quinone oxidoreductase subunit NuoK	GO:0016651@oxidoreductase activity, acting on NAD(P)H; GO:0042773@ATP synthesis coupled electron transport	EC:1.6.5.9	WP_003317980.1
Chrom1_001975	CDS	2094113	2094613	-	Chrom1	nuoJ	pgaptmp_001975	501	65.07	NADH-quinone oxidoreductase subunit J	GO:0008137@NADH dehydrogenase (ubiquinone) activity	EC:1.6.5.9	NP_251335.1
Chrom1_001976	CDS	2094624	2095172	-	Chrom1	nuoI	pgaptmp_001976	549	62.295	NADH-quinone oxidoreductase subunit NuoI	GO:0016020@membrane; GO:0016651@oxidoreductase activity, acting on NAD(P)H; GO:0051539@4 iron, 4 sulfur cluster binding	EC:1.6.5.9	WP_014718911.1
Chrom1_001977	CDS	2095184	2096191	-	Chrom1	nuoH	pgaptmp_001977	1008	61.905	NADH-quinone oxidoreductase subunit NuoH	.	EC:1.6.5.9	WP_011334959.1
Chrom1_001978	CDS	2096188	2098902	-	Chrom1	nuoG	pgaptmp_001978	2715	66.703	NADH-quinone oxidoreductase subunit NuoG	GO:0050136@NADH:ubiquinone reductase (non-electrogenic) activity; GO:0051536@iron-sulfur cluster binding; GO:0006120@mitochondrial electron transport, NADH to ubiquinone	EC:7.1.1.-	NP_251332.1
Chrom1_001979	CDS	2099035	2100396	-	Chrom1	nuoF	pgaptmp_001979	1362	64.831	NADH-quinone oxidoreductase subunit NuoF	GO:0008137@NADH dehydrogenase (ubiquinone) activity; GO:0051539@4 iron, 4 sulfur cluster binding	EC:1.6.5.9	WP_004665697.1
Chrom1_001980	CDS	2100393	2100890	-	Chrom1	nuoE	pgaptmp_001980	498	62.45	NADH-quinone oxidoreductase subunit NuoE	GO:0016491@oxidoreductase activity	EC:1.6.5.9	WP_017903636.1
Chrom1_001981	CDS	2100893	2102674	-	Chrom1	nuoC	pgaptmp_001981	1782	63.356	NADH-quinone oxidoreductase subunit C/D	GO:0030964@NADH dehydrogenase complex; GO:0048038@quinone binding; GO:0050136@NADH:ubiquinone reductase (non-electrogenic) activity; GO:0051287@NAD binding	EC:1.6.5.9	NP_251329.1
Chrom1_001982	CDS	2102754	2103431	-	Chrom1	.	pgaptmp_001982	678	59.587	NuoB/complex I 20 kDa subunit family protein	GO:0005886@plasma membrane; GO:0045271@respiratory chain complex I; GO:0008137@NADH dehydrogenase (ubiquinone) activity; GO:0016655@oxidoreductase activity, acting on NAD(P)H, quinone or similar compound as acceptor; GO:0048038@quinone binding; GO:0051539@4 iron, 4 sulfur cluster binding	EC:1.6.5.9	NP_251328.1
Chrom1_001983	CDS	2103441	2103854	-	Chrom1	.	pgaptmp_001983	414	59.903	NADH-quinone oxidoreductase subunit A	GO:0005886@plasma membrane; GO:0016655@oxidoreductase activity, acting on NAD(P)H, quinone or similar compound as acceptor; GO:0048038@quinone binding	EC:1.6.5.9	WP_020305710.1
Chrom1_001984	CDS	2105198	2106523	-	Chrom1	aceA	pgaptmp_001984	1326	61.991	isocitrate lyase	GO:0004451@isocitrate lyase activity; GO:0019752@carboxylic acid metabolic process	EC:4.1.3.1	WP_002554010.1
Chrom1_001985	CDS	2107014	2107778	-	Chrom1	.	pgaptmp_001985	765	60.784	secretin N-terminal domain-containing protein	.	.	WP_003260999.1
Chrom1_001986	CDS	2108045	2109487	+	Chrom1	.	pgaptmp_001986	1443	63.548	SulP family inorganic anion transporter	GO:0016020@membrane; GO:0015103@inorganic anion transmembrane transporter activity	.	WP_012315226.1
Chrom1_001987	CDS	2109606	2111717	-	Chrom1	fusA	pgaptmp_001987	2112	62.595	elongation factor G	GO:0003746@translation elongation factor activity; GO:0005525@GTP binding; GO:0006414@translational elongation	.	WP_019098398.1
Chrom1_001988	CDS	2111791	2112216	-	Chrom1	.	pgaptmp_001988	426	66.197	hypothetical protein	.	.	WP_016488210.1
Chrom1_001989	CDS	2112460	2112762	+	Chrom1	.	pgaptmp_001989	303	61.716	hypothetical protein	.	.	WP_012273284.1
Chrom1_001990	CDS	2112766	2114016	-	Chrom1	.	pgaptmp_001990	1251	66.187	2-aminoadipate transaminase	GO:0008483@transaminase activity; GO:0030170@pyridoxal phosphate binding	EC:2.6.1.39	WP_017148208.1
Chrom1_001991	CDS	2114142	2115038	-	Chrom1	gcvA	pgaptmp_001991	897	64.214	transcriptional regulator GcvA	GO:0003700@DNA-binding transcription factor activity; GO:0006355@regulation of DNA-templated transcription	.	WP_016498760.1
Chrom1_001992	CDS	2115295	2116677	+	Chrom1	.	pgaptmp_001992	1383	62.979	amino acid permease	GO:0016020@membrane; GO:0022857@transmembrane transporter activity; GO:0055085@transmembrane transport	.	WP_012273281.1
Chrom1_001993	CDS	2116735	2117232	+	Chrom1	.	pgaptmp_001993	498	64.859	PaaI family thioesterase	GO:0016790@thiolester hydrolase activity; GO:0016836@hydro-lyase activity; GO:0047617@fatty acyl-CoA hydrolase activity	EC:3.1.2.-	WP_009684210.1
Chrom1_001994	CDS	2117461	2117943	+	Chrom1	.	pgaptmp_001994	483	66.46	formate dehydrogenase subunit gamma	GO:0016491@oxidoreductase activity	.	WP_016500667.1
Chrom1_001995	CDS	2117937	2119496	+	Chrom1	.	pgaptmp_001995	1560	68.718	formate dehydrogenase beta subunit	GO:0009326@formate dehydrogenase complex; GO:0051539@4 iron, 4 sulfur cluster binding	.	WP_003248861.1
Chrom1_001996	CDS	2119493	2122363	+	Chrom1	fdhF	pgaptmp_001996	2871	65.064	formate dehydrogenase subunit alpha	GO:0009326@formate dehydrogenase complex; GO:0008863@formate dehydrogenase (NAD+) activity; GO:0015942@formate metabolic process	EC:1.17.1.9	WP_003248862.1
Chrom1_001997	CDS	2122360	2122563	+	Chrom1	.	pgaptmp_001997	204	62.255	formate dehydrogenase subunit delta	.	.	WP_008094796.1
Chrom1_001998	CDS	2122618	2123481	-	Chrom1	.	pgaptmp_001998	864	63.426	universal stress protein	.	.	WP_012053126.1
Chrom1_001999	CDS	2123637	2124254	+	Chrom1	.	pgaptmp_001999	618	65.049	tRNA-(ms[2]io[6]A)-hydroxylase	.	.	WP_003248869.1
[truncated: 3,350 more rows]
